# Supplementary material for: Transcriptional Landscape of a blaKPC-2 Plasmid and Response to Imipenem Exposure in Escherichia coli TOP10
Source: Front Microbiol. 2018 Dec 3;9:2929. doi: 10.3389/fmicb.2018.02929 (PMC6286996; doi:10.3389/fmicb.2018.02929)
Supplement: Table S1 — Alignment of raw data on E. coli TOP10(pBIC1a) sequence. [file Table_1.XLSX]

## Sheet: Feuil1
Table S1. Alignment of raw data on E. coli TOP10(pBIC1a) sequence
	number of reads	reported alignments	failed	suppressed	number of reads aligned on pBIC1a
TOPBICA	25830948	25301125 (97.95%)	368518 (1.43%)	161305 (0.62%)	362,224 (1.4%)
TOPBICB	27652943	26472585 (95.73%)	390575 (1.41%)	789783 (2.86%)	369,518 (1.4%)
TOPBICC	26244206	25611182 (97.59%)	389284 (1.48%)	243740 (0.93%)	400,606 (1.6%)
TOPBICIMI_A	31269968	30446982 (97.37%)	440713 (1.41%)	382273 (1.22%)	418,639 (1.4%)
TOPBICIMI_B	32706526	31839264 (97.35%)	520469 (1.59%)	346793 (1.06%)	450,492 (1.4%)
TOPBICIMI_C	23868337	23277929 (97.53%)	414898 (1.74%)	175510 (0.74%)	298,721 (1.3%)
