# Supplementary material for: Transcriptional Landscape of a blaKPC-2 Plasmid and Response to Imipenem Exposure in Escherichia coli TOP10
Source: Front Microbiol. 2018 Dec 3;9:2929. doi: 10.3389/fmicb.2018.02929 (PMC6286996; doi:10.3389/fmicb.2018.02929)
Supplement: Table S2 — Differentially expressed genes after imipenem addition in broth culture (5μg/ml). [file Table_2.XLSX]

## Sheet: Feuil1
Table S2. Differentially expressed genes after imipenem addition in broth culture (5 µg/ml)
Id	Normalized counts (without imipenem)	Normalized counts (with imipenem)	FoldChange	log2FoldChange	padj	name	annotation
thrL	1239	1764	1.419	0.505	0.00105023	ECDH10B_0001	thr operon leader peptide
thrA	3282	4358	1.325	0.406	0.00279801	ECDH10B_0002	fused aspartokinase I and homoserine dehydrogenase I
thrC	1728	2140	1.236	0.306	0.0194715	ECDH10B_0004	threonine synthase
yaaJ	1933	435	0.226	-2.143	1.18397e-87	ECDH10B_0007	predicted transporter
mog	1905	1613	0.848	-0.238	0.0354877	ECDH10B_0009	predicted molybdochelatase
yaaH	911	1295	1.415	0.501	0.0191368	ECDH10B_0010	conserved inner membrane protein associated with acetate transport
dnaK	20627	27224	1.317	0.397	0.00933017	ECDH10B_0014	chaperone Hsp70, co-chaperone with DnaJ
rpsT	56286	76136	1.349	0.432	0.00792053	ECDH10B_0024	30S ribosomal subunit protein S20
rihC	1152	703	0.611	-0.711	3.59512e-13	ECDH10B_0031	ribonucleoside hydrolase 3
carA	463	624	1.345	0.428	0.0069584	ECDH10B_0033	carbamoyl phosphate synthetase small subunit, glutamine amidotransferase
caiF	675	271	0.409	-1.29	9.72508e-11	ECDH10B_0035	DNA-binding transcriptional activator
caiC	303	240	0.793	-0.335	0.028819	ECDH10B_0038	predicted crotonobetaine CoA ligase:carnitine CoA ligase
caiA	1188	912	0.77	-0.378	0.00629242	ECDH10B_0040	crotonobetaine reductase subunit II, FAD-binding
yabP	1007	1223	1.215	0.281	0.0244215	ECDH10B_0058	[no /product]
ddlB	8337	6602	0.793	-0.335	0.00528344	ECDH10B_0074	D-alanine:D-alanine ligase
ftsA	11940	9421	0.79	-0.34	0.0111255	ECDH10B_0076	cell division protein
ampD	911	635	0.697	-0.521	1.91758e-05	ECDH10B_0090	N-acetyl-anhydromuranmyl-L-alanine amidase
ampE	1317	1007	0.766	-0.385	0.00080893	ECDH10B_0091	predicted inner membrane protein
aroP	748	1237	1.653	0.725	4.90421e-13	ECDH10B_0092	aromatic amino acid transporter
pdhR	1754	13534	7.591	2.924	1.75988e-112	ECDH10B_0093	DNA-binding transcriptional dual regulator
aceE	30372	97895	3.12	1.641	4.51258e-11	ECDH10B_0094	pyruvate dehydrogenase, decarboxylase component E1, thiamin-binding
aceF	31836	59685	1.852	0.889	4.37256e-05	ECDH10B_0095	pyruvate dehydrogenase, dihydrolipoyltransacetylase component E2
lpd	28149	48004	1.695	0.761	6.06138e-06	ECDH10B_0096	lipoamide dehydrogenase, E3 component is part of three enzyme complexes
acnB	11879	25591	2.137	1.096	7.86581e-13	ECDH10B_0098	bifunctional aconitate hydratase 2 and 2-methylisocitrate dehydratase
speD	5095	8235	1.604	0.681	0.000830218	ECDH10B_0100	S-adenosylmethionine decarboxylase
speE	6076	10189	1.668	0.738	2.3341e-06	ECDH10B_0101	spermidine synthase (putrescine aminopropyltransferase)
cueO	1315	1052	0.801	-0.321	0.00625712	ECDH10B_0103	multicopper oxidase (laccase)
gcd	1669	6910	4.074	2.027	5.16252e-40	ECDH10B_0104	glucose dehydrogenase
can	4900	12045	2.441	1.288	3.55614e-23	ECDH10B_0106	carbonic anhydrase
yadI	488	287	0.589	-0.764	9.09256e-07	ECDH10B_0109	predicted PTS Enzyme IIA
yadE	653	516	0.792	-0.337	0.0148515	ECDH10B_0110	predicted polysaccharide deacetylase lipoprotein
panD	7304	8668	1.186	0.246	0.0452893	ECDH10B_0111	aspartate 1-decarboxylase
panB	6036	4959	0.822	-0.282	0.0378968	ECDH10B_0114	3-methyl-2-oxobutanoate hydroxymethyltransferase
yadB	759	1021	1.344	0.427	0.000124722	ECDH10B_0124	glutamyl-Q tRNA(Asp) synthetase
sfsA	2133	1408	0.664	-0.59	0.00462647	ECDH10B_0126	predicted DNA-binding transcriptional regulator
fhuB	1616	838	0.523	-0.934	3.34476e-06	ECDH10B_0133	fused iron-hydroxamate transporter subunits of ABC superfamily: membrane components
yadR	3111	7210	2.311	1.208	1.42067e-44	ECDH10B_0136	conserved protein
degP	17814	22503	1.262	0.336	0.00253883	ECDH10B_0141	serine endoprotease (protease Do), membrane-associated
yaeH	2373	1752	0.739	-0.436	4.1255e-05	ECDH10B_0143	conserved protein
yaeI	405	322	0.795	-0.33	0.0157798	ECDH10B_0144	predicted phosphatase
map	8329	10256	1.23	0.299	0.012488	ECDH10B_0147	methionine aminopeptidase
rseP	13140	15741	1.197	0.26	0.01737	ECDH10B_0156	inner membrane zinc RIP metalloprotease
lpxD	20181	25733	1.274	0.349	0.000120112	ECDH10B_0159	UDP-3-O-(3-hydroxymyristoyl)-glucosamine N-acyltransferase
fabZ	9883	11800	1.193	0.255	0.0374421	ECDH10B_0160	(3R)-hydroxymyristol acyl carrier protein dehydratase
lpxA	18506	22139	1.195	0.257	0.0318821	ECDH10B_0161	UDP-N-acetylglucosamine acetyltransferase
lpxB	6327	7543	1.191	0.253	0.00299628	ECDH10B_0162	tetraacyldisaccharide-1-P synthase
rnhB	1830	2241	1.224	0.291	0.00130746	ECDH10B_0163	ribonuclease HII, degrades RNA of DNA-RNA hybrids
dnaE	15697	19690	1.253	0.326	0.00529553	ECDH10B_0164	DNA polymerase III alpha subunit
yaeR	641	799	1.245	0.316	0.00974435	ECDH10B_0167	predicted lyase
tilS	2487	3032	1.218	0.285	0.0117752	ECDH10B_0168	tRNA(Ile)-lysidine synthetase
yaeP	1293	1098	0.85	-0.235	0.0364598	ECDH10B_0170	conserved protein
metI	1602	1966	1.226	0.294	0.0204863	ECDH10B_0179	membrane component of DL-methionine uptake transporter (MUT)
metN	2605	3335	1.279	0.355	0.00210897	ECDH10B_0180	ATP-binding component of DL-methionine uptake transporter (MUT)
gmhB	1443	997	0.692	-0.531	8.8232e-05	ECDH10B_0181	D,D-heptose 1,7-bisphosphate phosphatase
yafT	132	197	1.485	0.571	0.00360791	ECDH10B_0198	predicted aminopeptidase
ivy	3711	5058	1.361	0.445	1.08521e-06	ECDH10B_0202	inhibitor of vertebrate C-lysozyme
crl	6232	13541	2.164	1.114	9.13369e-26	ECDH10B_0222	DNA-binding transcriptional regulator
proB	6064	4243	0.7	-0.514	7.21208e-10	ECDH10B_0224	gamma-glutamate kinase
proA	6059	4037	0.668	-0.583	3.29693e-06	ECDH10B_0225	gamma-glutamylphosphate reductase
yagE	5355	1996	0.375	-1.414	3.24335e-30	ECDH10B_0255	CP4-6 prophage; predicted lyase/synthase
yagF	14240	5395	0.382	-1.387	1.38714e-22	ECDH10B_0256	CP4-6 prophage; predicted dehydratase
yagG	334	122	0.368	-1.441	9.29478e-19	ECDH10B_0257	CP4-6 prophage; predicted sugar transporter
yagH	243	146	0.604	-0.728	9.51178e-05	ECDH10B_0258	CP4-6 prophage; predicted xylosidase/arabinosidase
yagU	1524	974	0.641	-0.642	6.97741e-07	ECDH10B_0275	conserved inner membrane protein
ykgE	672	47	0.073	-3.766	5.35991e-90	ECDH10B_0294	predicted oxidoreductase
ykgF	946	183	0.195	-2.356	2.19194e-66	ECDH10B_0295	predicted amino acid dehydrogenase with NAD(P)-binding domain and ferridoxin-like domain
ykgG	417	74	0.184	-2.444	9.93932e-31	ECDH10B_0296	predicted transporter
ykgH	23	62	2.579	1.367	2.7762e-05	ECDH10B_0297	predicted inner membrane protein
betA	828	1924	2.304	1.204	2.55107e-16	ECDH10B_0298	choline dehydrogenase, a flavoprotein
betB	1591	3071	1.923	0.943	1.92118e-16	ECDH10B_0299	betaine aldehyde dehydrogenase, NAD-dependent
betI	1036	2240	2.154	1.107	1.57287e-21	ECDH10B_0300	DNA-binding transcriptional repressor
betT	1335	3605	2.691	1.428	2.12528e-54	ECDH10B_0301	choline transporter of high affinity
yahA	495	654	1.32	0.401	0.00994909	ECDH10B_0302	predicted DNA-binding transcriptional regulator
yahD	243	174	0.721	-0.472	0.0293651	ECDH10B_0305	predicted transcriptional regulator with ankyrin domain
yaiL	1826	1300	0.714	-0.486	0.000134761	ECDH10B_0309	nucleoprotein/polynucleotide-associated enzyme
frmA	3344	2868	0.858	-0.221	0.0330895	ECDH10B_0311	alcohol dehydrogenase class III/glutathione-dependent formaldehyde dehydrogenase
frmR	621	476	0.769	-0.379	0.00432321	ECDH10B_0312	regulator protein that represses frmRAB operon
yaiV	44	15	0.361	-1.472	6.84984e-05	ECDH10B_0332	predicted DNA-binding transcriptional regulator
sbmA	932	1117	1.197	0.259	0.0154111	ECDH10B_0334	predicted transporter
yaiW	1572	1834	1.167	0.222	0.0487101	ECDH10B_0335	predicted DNA-binding transcriptional regulator
yaiY	184	270	1.469	0.555	0.000361566	ECDH10B_0336	predicted inner membrane protein
yaiZ	214	156	0.731	-0.451	0.0123161	ECDH10B_0337	predicted inner membrane protein
proC	2418	2023	0.837	-0.256	0.00866849	ECDH10B_0343	pyrroline-5-carboxylate reductase, NAD(P)-binding
ykiA	220	289	1.315	0.395	0.0133116	ECDH10B_0349	predicted protein
mak	1090	518	0.479	-1.061	1.28453e-08	ECDH10B_0351	manno(fructo)kinase
sbcC	2183	1785	0.819	-0.289	0.00978497	ECDH10B_0353	exonuclease, dsDNA, ATP-dependent
phoB	564	830	1.471	0.556	1.76519e-07	ECDH10B_0355	DNA-binding response regulator in two-component regulatory system with PhoR (or CreC)
phoR	520	717	1.377	0.462	2.37448e-05	ECDH10B_0356	sensory histidine kinase in two-component regulatory system with PhoB
brnQ	2425	2809	1.158	0.211	0.0242396	ECDH10B_0357	predicted branched chain amino acid transporter (LIV-II)
queA	3019	3903	1.292	0.369	5.4277e-05	ECDH10B_0361	S-adenosylmethionine:tRNA ribosyltransferase-isomerase
tgt	10136	13285	1.31	0.389	3.23636e-05	ECDH10B_0362	tRNA-guanine transglycosylase
secD	17988	20729	1.152	0.204	0.0236927	ECDH10B_0364	SecYEG protein translocase auxillary subunit
secF	9413	11111	1.179	0.238	0.043042	ECDH10B_0365	SecYEG protein translocase auxillary subunit
tsx	8999	4750	0.529	-0.918	6.51419e-23	ECDH10B_0367	nucleoside channel, receptor of phage T6 and colicin K
yajI	379	547	1.441	0.527	0.00123296	ECDH10B_0368	predicted lipoprotein
thiI	5785	7107	1.227	0.296	0.00477335	ECDH10B_0379	sulfurtransferase required for thiamine and 4-thiouridine biosynthesis
yajQ	15414	12028	0.782	-0.354	0.0355128	ECDH10B_0382	predicted nucleotide binding protein
yajR	1344	2113	1.57	0.651	1.95054e-10	ECDH10B_0383	predicted transporter
cyoE	12876	28565	2.198	1.136	2.03103e-12	ECDH10B_0384	protoheme IX farnesyltransferase
cyoD	2785	6665	2.365	1.242	1.18196e-12	ECDH10B_0385	cytochrome o ubiquinol oxidase subunit IV
cyoC	2661	8148	3.015	1.592	5.73422e-20	ECDH10B_0386	cytochrome o ubiquinol oxidase subunit III
cyoB	8196	38084	4.508	2.172	4.24296e-26	ECDH10B_0387	cytochrome o ubiquinol oxidase subunit I
cyoA	5257	37668	6.919	2.791	2.85188e-47	ECDH10B_0388	cytochrome o ubiquinol oxidase subunit II
ampG	3564	4465	1.252	0.324	0.000720473	ECDH10B_0389	muropeptide transporter
yajG	4285	4949	1.154	0.207	0.0467261	ECDH10B_0390	predicted lipoprotein
lon	18043	22374	1.239	0.309	0.00676647	ECDH10B_0395	DNA-binding ATP-dependent protease La
hupB	37739	29462	0.781	-0.356	9.18155e-06	ECDH10B_0396	HU, DNA-binding transcriptional regulator, beta subunit
queC	2710	1845	0.682	-0.552	1.57752e-06	ECDH10B_0400	enzyme in preQ0 biosynthesis
ybaE	184	56	0.315	-1.668	7.26384e-17	ECDH10B_0401	predicted transporter subunit: periplasmic-binding component of ABC superfamily
tesB	1110	1437	1.293	0.371	0.000565418	ECDH10B_0408	acyl-CoA thioesterase II
ybaY	1736	3849	2.207	1.142	8.42381e-25	ECDH10B_0409	predicted outer membrane lipoprotein
ybaZ	396	286	0.726	-0.462	0.00308055	ECDH10B_0410	predicted methyltransferase
ybaA	181	274	1.509	0.593	0.0162746	ECDH10B_0412	conserved protein
ylaB	595	917	1.539	0.622	2.79761e-09	ECDH10B_0413	conserved inner membrane protein
ylaC	790	2297	2.873	1.523	1.35231e-22	ECDH10B_0414	predicted inner membrane protein
hha	824	1179	1.427	0.513	9.75908e-05	ECDH10B_0416	haemolysin expression modulating protein
acrB	18743	21431	1.143	0.193	0.0367875	ECDH10B_0418	multidrug efflux system protein
kefA	6077	8031	1.32	0.401	1.54759e-05	ECDH10B_0421	fused conserved protein; mechanosensitive channel protein
ybaN	475	1067	2.219	1.15	5.90075e-11	ECDH10B_0424	conserved inner membrane protein
htpG	5665	7355	1.295	0.373	0.0304861	ECDH10B_0429	molecular chaperone HSP90 family
ybaP	1526	1263	0.828	-0.272	0.0209351	ECDH10B_0439	conserved protein
ybaS	80	39	0.502	-0.995	0.0036999	ECDH10B_0442	predicted glutaminase
ybbL	428	345	0.809	-0.306	0.0314496	ECDH10B_0447	predicted transporter subunit: ATP-binding component of ABC superfamily
ybbM	321	227	0.707	-0.501	0.00159935	ECDH10B_0448	predicted inner membrane protein
rhsD	1129	654	0.583	-0.779	4.00537e-08	ECDH10B_0454	rhsD element protein
ylbG	360	217	0.604	-0.729	1.39085e-07	ECDH10B_0458	predicted DNA-binding transcriptional regulator
ybbB	1286	510	0.399	-1.326	1.63875e-26	ECDH10B_0459	tRNA 2-selenouridine synthase, selenophosphate-dependent
ybcJ	1500	1189	0.795	-0.331	0.0487038	ECDH10B_0484	predicted RNA-binding protein
emrE	850	1124	1.318	0.399	0.0350404	ECDH10B_0499	DLP12 prophage; multidrug resistance protein
ybcK	53	81	1.523	0.607	0.0178727	ECDH10B_0500	DLP12 prophage; predicted recombinase
nmpC_1	1247	272	0.221	-2.177	7.04397e-59	ECDH10B_0509	[no /product]
ybcV_1	50	10	0.209	-2.257	7.92444e-10	ECDH10B_0516	DLP12 prophage; predicted protein
ybcW_1	612	247	0.409	-1.289	1.80129e-20	ECDH10B_0517	DLP12 prophage; predicted protein
appY_1	879	252	0.293	-1.77	5.44733e-19	ECDH10B_0522	DLP12 prophage; DNA-binding transcriptional activator
pheP_1	2767	4010	1.446	0.533	1.52115e-05	ECDH10B_0534	phenylalanine transporter
ybdF_1	282	570	2.011	1.008	1.61472e-12	ECDH10B_0537	conserved protein
ybdJ_1	196	505	2.527	1.338	4.48476e-10	ECDH10B_0538	predicted inner membrane protein
fes_1	72	299	3.102	1.633	0.016376	ECDH10B_0544	enterobactin/ferric enterobactin esterase
ybdZ_1	8	29	2.742	1.455	0.0265848	ECDH10B_0545	conserved protein
fepC_1	116	280	2.315	1.211	0.000630998	ECDH10B_0548	ATP-binding component of ABC superfamily iron-enterobactin transporter
fepG_1	153	415	2.637	1.399	2.54344e-09	ECDH10B_0549	iron-enterobactin transporter subunit; membrane component of ABC superfamily
fepD_1	132	627	4.46	2.157	1.17859e-12	ECDH10B_0550	membrane component of ABC superfamily iron-enterobactin transporter
entS_1	211	779	3.266	1.707	0.00026266	ECDH10B_0551	predicted transporter
fepB_1	190	451	2.311	1.209	8.46774e-07	ECDH10B_0552	iron-enterobactin transporter subunit; periplasmic-binding component of ABC superfamily
entC_1	99	450	3.359	1.748	0.00826765	ECDH10B_0553	isochorismate synthase 1
entA_1	212	110	0.521	-0.939	9.27059e-08	ECDH10B_0556	2,3-dihydro-2,3-dihydroxybenzoate dehydrogenase
ybdB_1	170	81	0.482	-1.053	5.13711e-08	ECDH10B_0557	conserved protein
ahpF_1	7005	8854	1.262	0.335	0.0172034	ECDH10B_0567	alkyl hydroperoxide reductase, F52a subunit, FAD/NAD(P)-binding
uspG_1	3961	2504	0.633	-0.66	4.24339e-12	ECDH10B_0568	universal stress protein UP12
citT_1	183	124	0.683	-0.55	0.0117752	ECDH10B_0572	citrate:succinate antiporter
citG_1	51	4	0.1	-3.316	1.27596e-12	ECDH10B_0573	triphosphoribosyl-dephospho-CoA transferase
citX_1	123	60	0.508	-0.976	0.00664252	ECDH10B_0574	apo-citrate lyase phosphoribosyl-dephospho-CoA transferase
citF_1	196	35	0.19	-2.394	2.25541e-20	ECDH10B_0575	citrate lyase, citrate-ACP transferase (alpha) subunit
citE_1	98	8	0.097	-3.373	1.05662e-18	ECDH10B_0576	citrate lyase, citryl-ACP lyase (beta) subunit
citD_1	36	1	0.062	-4.014	7.36951e-12	ECDH10B_0577	citrate lyase, acyl carrier (gamma) subunit
citC_1	103	2	0.031	-5.029	5.24831e-24	ECDH10B_0578	citrate lyase synthetase
citA_1	730	528	0.725	-0.464	8.38915e-05	ECDH10B_0579	sensory histidine kinase in two-component regulatory system with citB
citB_1	325	187	0.577	-0.795	7.33738e-09	ECDH10B_0580	DNA-binding response regulator in two-component regulatory system with citA
dcuC_1	6576	325	0.05	-4.315	0	ECDH10B_0581	anaerobic C4-dicarboxylate transport
crcA_1	289	120	0.418	-1.257	7.36254e-17	ECDH10B_0582	palmitoyl transferase for Lipid A
tatE_1	5906	4148	0.703	-0.508	6.48685e-08	ECDH10B_0588	TatABCE protein translocation system subunit
lipA_1	9345	14380	1.536	0.619	7.16686e-12	ECDH10B_0589	lipoate synthase
ybeF_1	79	109	1.378	0.463	0.0428278	ECDH10B_0590	predicted DNA-binding transcriptional regulator
ybeD_1	1483	1866	1.257	0.33	0.0124154	ECDH10B_0592	conserved protein
dacA	7210	8912	1.234	0.304	0.0354979	ECDH10B_0593	D-alanyl-D-alanine carboxypeptidase (penicillin-binding protein 5)
rlpA_1	4280	5268	1.23	0.298	0.00128323	ECDH10B_0594	minor lipoprotein
mrdB_1	2064	2917	1.411	0.497	4.04701e-07	ECDH10B_0595	cell wall shape-determining protein
mrdA_1	5198	7564	1.453	0.539	3.96208e-08	ECDH10B_0596	transpeptidase involved in peptidoglycan synthesis (penicillin-binding protein 2)
ybeA_1	3660	4929	1.345	0.428	2.65443e-05	ECDH10B_0597	conserved protein
ybeB_1	3448	4507	1.306	0.385	0.000747669	ECDH10B_0598	predicted protein
ybeL_1	1195	812	0.681	-0.555	0.00026266	ECDH10B_0604	conserved protein
hscC_1	164	105	0.644	-0.634	0.000567349	ECDH10B_0611	Hsp70 family chaperone Hsc62, binds to RpoD and inhibits transcription
rihA_1	1289	324	0.253	-1.984	3.63588e-68	ECDH10B_0612	ribonucleoside hydrolase 1
nmpC_2	1158	189	0.165	-2.603	2.07869e-92	ECDH10B_0618	[no /product]
ybcV_2	51	11	0.237	-2.079	2.24973e-08	ECDH10B_0624	DLP12 prophage; predicted protein
ybcW_2	290	92	0.327	-1.613	3.17635e-16	ECDH10B_0625	DLP12 prophage; predicted protein
nohB_2	58	33	0.577	-0.792	0.00809669	ECDH10B_0626	DLP12 prophage; DNA packaging protein
appY_2	854	243	0.293	-1.773	3.55842e-17	ECDH10B_0630	DLP12 prophage; DNA-binding transcriptional activator
envY_2	46	26	0.581	-0.783	0.0217478	ECDH10B_0632	DNA-binding transcriptional activator of porin biosynthesis
cusS_2	555	670	1.204	0.268	0.0239209	ECDH10B_0636	sensory histidine kinase in two-component regulatory system with CusR, senses copper ions
pheP_2	2794	4064	1.453	0.539	5.30511e-08	ECDH10B_0642	phenylalanine transporter
nfnB_2	6465	5454	0.844	-0.244	0.0376093	ECDH10B_0644	dihydropteridine reductase, NAD(P)H-dependent, oxygen-insensitive
ybdF_2	319	565	1.767	0.822	4.04343e-08	ECDH10B_0645	conserved protein
ybdJ_2	190	480	2.479	1.31	2.89657e-09	ECDH10B_0646	predicted inner membrane protein
fes_2	66	270	3.184	1.671	0.0089311	ECDH10B_0652	enterobactin/ferric enterobactin esterase
fepC_2	122	256	2.035	1.025	0.000456417	ECDH10B_0656	ATP-binding component of ABC superfamily iron-enterobactin transporter
fepG_2	138	426	2.985	1.578	2.9027e-10	ECDH10B_0657	iron-enterobactin transporter subunit; membrane component of ABC superfamily
fepD_2	120	557	4.342	2.118	1.17634e-12	ECDH10B_0658	membrane component of ABC superfamily iron-enterobactin transporter
entS_2	210	755	3.222	1.688	0.000155414	ECDH10B_0659	predicted transporter
fepB_2	181	436	2.353	1.234	2.55993e-06	ECDH10B_0660	iron-enterobactin transporter subunit; periplasmic-binding component of ABC superfamily
entC_2	108	431	2.974	1.572	0.0240289	ECDH10B_0661	isochorismate synthase 1
entB_2	182	91	0.509	-0.975	0.00137552	ECDH10B_0663	isochorismatase
entA_2	199	101	0.508	-0.976	3.6937e-06	ECDH10B_0664	2,3-dihydro-2,3-dihydroxybenzoate dehydrogenase
ybdB_2	178	77	0.437	-1.194	1.67164e-08	ECDH10B_0665	conserved protein
ahpF_2	6830	8847	1.293	0.37	0.00505498	ECDH10B_0675	alkyl hydroperoxide reductase, F52a subunit, FAD/NAD(P)-binding
uspG_2	3954	2521	0.638	-0.647	8.16946e-13	ECDH10B_0676	universal stress protein UP12
citT_2	197	112	0.577	-0.793	0.000485099	ECDH10B_0680	citrate:succinate antiporter
citG_2	51	5	0.125	-2.999	1.00429e-11	ECDH10B_0681	triphosphoribosyl-dephospho-CoA transferase
citX_2	131	63	0.499	-1.002	0.00327329	ECDH10B_0682	apo-citrate lyase phosphoribosyl-dephospho-CoA transferase
citF_2	190	26	0.15	-2.74	2.73049e-20	ECDH10B_0683	citrate lyase, citrate-ACP transferase (alpha) subunit
citE_2	108	7	0.074	-3.766	1.59947e-24	ECDH10B_0684	citrate lyase, citryl-ACP lyase (beta) subunit
citD_2	43	1	0.061	-4.025	5.91694e-13	ECDH10B_0685	citrate lyase, acyl carrier (gamma) subunit
citC_2	102	2	0.034	-4.892	3.68761e-24	ECDH10B_0686	citrate lyase synthetase
citA_2	716	541	0.758	-0.4	0.00213328	ECDH10B_0687	sensory histidine kinase in two-component regulatory system with citB
citB_2	331	204	0.618	-0.694	5.84696e-07	ECDH10B_0688	DNA-binding response regulator in two-component regulatory system with citA
dcuC_2	6620	346	0.053	-4.232	1.20314e-289	ECDH10B_0689	anaerobic C4-dicarboxylate transport
crcA_2	305	108	0.358	-1.481	2.31723e-22	ECDH10B_0690	palmitoyl transferase for Lipid A
tatE_2	5890	4256	0.723	-0.467	8.12456e-07	ECDH10B_0696	TatABCE protein translocation system subunit
lipA_2	9361	14354	1.531	0.614	3.09056e-11	ECDH10B_0697	lipoate synthase
ybeD_2	1456	1870	1.284	0.361	0.00209164	ECDH10B_0700	conserved protein
dacA_2	7161	8961	1.249	0.321	0.0343789	ECDH10B_0701	D-alanyl-D-alanine carboxypeptidase (penicillin-binding protein 5)
rlpA_2	4324	5244	1.212	0.277	0.00190181	ECDH10B_0702	minor lipoprotein
mrdB_2	2033	2917	1.433	0.519	3.19804e-08	ECDH10B_0703	cell wall shape-determining protein
mrdA_2	5106	7594	1.485	0.571	7.17987e-09	ECDH10B_0704	transpeptidase involved in peptidoglycan synthesis (penicillin-binding protein 2)
ybeA_2	3722	4931	1.323	0.404	0.000276005	ECDH10B_0705	conserved protein
ybeB_2	3447	4413	1.279	0.355	0.0036999	ECDH10B_0706	predicted protein
ybeL_2	1246	806	0.65	-0.622	0.000465212	ECDH10B_0712	conserved protein
hscC_2	170	95	0.569	-0.813	0.000113988	ECDH10B_0719	Hsp70 family chaperone Hsc62, binds to RpoD and inhibits transcription
rihA_2	1268	343	0.272	-1.876	5.38354e-45	ECDH10B_0720	ribonucleoside hydrolase 1
lnt	3733	4521	1.21	0.275	0.00327329	ECDH10B_0726	apolipoprotein N-acyltransferase
ybeY	1480	1854	1.25	0.322	0.0150173	ECDH10B_0728	conserved protein
miaB	7484	10198	1.361	0.445	8.70796e-06	ECDH10B_0730	isopentenyl-adenosine A37 tRNA methylthiolase
ubiF	1267	904	0.717	-0.48	0.0113744	ECDH10B_0731	2-octaprenyl-3-methyl-6-methoxy-1,4-benzoquinol oxygenase
ybfM	135	75	0.566	-0.821	0.000192743	ECDH10B_0746	predicted outer membrane porin
fur	7819	10668	1.362	0.446	0.000266534	ECDH10B_0748	DNA-binding transcriptional dual regulator of siderophore biosynthesis and transport
ybfP	119	164	1.365	0.449	0.0274053	ECDH10B_0754	predicted protein
ybfG	64	137	2.104	1.073	9.93458e-06	ECDH10B_0756	[no /product]
ybfA	2146	1501	0.703	-0.508	0.00553945	ECDH10B_0766	predicted protein
rhsC	981	800	0.817	-0.291	0.033652	ECDH10B_0767	rhsC element core protein RhsC
ybgH	382	282	0.742	-0.431	0.00333369	ECDH10B_0776	predicted transporter
abrB	2155	292	0.138	-2.853	5.08691e-78	ECDH10B_0782	predicted regulator
gltA	1414	2214	1.556	0.638	0.000121155	ECDH10B_0787	citrate synthase
sdhC	195	686	3.464	1.793	2.43997e-26	ECDH10B_0788	succinate dehydrogenase, membrane subunit, binds cytochrome b556
sdhD	69	249	3.532	1.821	4.21198e-22	ECDH10B_0789	succinate dehydrogenase, membrane subunit, binds cytochrome b556
sdhA	598	1877	3.125	1.644	2.39175e-61	ECDH10B_0790	succinate dehydrogenase, flavoprotein subunit
sdhB	626	1502	2.388	1.256	3.41689e-39	ECDH10B_0791	succinate dehydrogenase, FeS subunit
mngB	426	303	0.711	-0.492	0.000304479	ECDH10B_0798	alpha-mannosidase
cydA	34908	23159	0.666	-0.586	0.000308064	ECDH10B_0799	cytochrome d terminal oxidase, subunit I
cydB	17024	13165	0.775	-0.367	0.0423918	ECDH10B_0800	cytochrome d terminal oxidase, subunit II
tolQ	2882	3580	1.241	0.312	0.00244425	ECDH10B_0804	membrane spanning protein in TolA-TolQ-TolR complex
tolR	2241	2678	1.194	0.256	0.00605972	ECDH10B_0805	membrane spanning protein in TolA-TolQ-TolR complex
tolB	14464	18351	1.268	0.342	0.000150333	ECDH10B_0807	periplasmic protein
ybgF	8183	11040	1.347	0.43	6.88817e-05	ECDH10B_0809	predicted protein
ybgS	728	1041	1.424	0.51	0.00390676	ECDH10B_0820	conserved protein
galK	1616	835	0.518	-0.95	2.34344e-15	ECDH10B_0825	[no /product]
galT	2169	1002	0.466	-1.101	2.94965e-10	ECDH10B_0826	galactose-1-phosphate uridylyltransferase
galE	4709	2341	0.501	-0.998	2.00877e-09	ECDH10B_0827	UDP-glucose-4-epimerase
modC	582	403	0.695	-0.524	0.00643539	ECDH10B_0833	molybdate transporter subunit; ATP-binding component of ABC superfamily
ybhA	1327	1023	0.772	-0.374	0.0196627	ECDH10B_0834	pyridoxal phosphatase / fructose 1,6-bisphosphatase
pgl	2635	2063	0.784	-0.351	0.031938	ECDH10B_0835	6-phosphogluconolactonase
ybhC	4404	5443	1.234	0.303	0.0387433	ECDH10B_0840	predicted pectinesterase
moaA	10157	5639	0.557	-0.844	4.29979e-13	ECDH10B_0849	molybdopterin biosynthesis protein A
moaB	3693	1628	0.443	-1.174	5.81359e-19	ECDH10B_0850	molybdopterin biosynthesis protein B
moaC	3169	1174	0.372	-1.428	1.25372e-56	ECDH10B_0851	molybdopterin biosynthesis, protein C
moaD	1080	374	0.348	-1.523	5.49328e-38	ECDH10B_0852	molybdopterin synthase, small subunit
moaE	4623	1495	0.325	-1.621	2.94892e-48	ECDH10B_0853	molybdopterin synthase, large subunit
ybhR	396	272	0.687	-0.541	0.00120368	ECDH10B_0860	predicted transporter subunit: membrane component of ABC superfamily
ybhS	508	363	0.717	-0.481	0.00350554	ECDH10B_0861	predicted transporter subunit: membrane component of ABC superfamily
ybhF	1440	1041	0.724	-0.466	0.000238707	ECDH10B_0862	fused predicted transporter subunits of ABC superfamily: ATP-binding components
ybhG	789	482	0.613	-0.706	0.000125381	ECDH10B_0863	predicted membrane fusion protein (MFP) component of efflux pump, membrane anchor
rhlE	4129	6023	1.456	0.542	1.86513e-06	ECDH10B_0865	RNA helicase
ybiA	104	48	0.476	-1.071	0.00021255	ECDH10B_0866	conserved protein
ybiB	1569	1199	0.764	-0.388	0.0017542	ECDH10B_0868	predicted transferase/phosphorylase
ybiC	1115	1423	1.274	0.35	0.00118799	ECDH10B_0869	predicted dehydrogenase
ybiJ	450	668	1.482	0.567	2.16657e-05	ECDH10B_0870	predicted protein
fiu	79	418	3.769	1.914	0.00367875	ECDH10B_0873	predicted iron outer membrane transporter
ybiN	1292	1943	1.501	0.586	1.00889e-07	ECDH10B_0875	predicted SAM-dependent methyltransferase
glnQ	2302	1393	0.609	-0.715	0.000112289	ECDH10B_0877	glutamine transporter subunit; ATP-binding component of ABC superfamily
glnP	1031	618	0.602	-0.732	7.16594e-06	ECDH10B_0878	glutamine transporter subunit; membrane component of ABC superfamily
glnH	3702	2590	0.701	-0.512	0.000133684	ECDH10B_0879	glutamine transporter subunit; periplasmic binding component of ABC superfamily
dps	7834	5610	0.719	-0.476	0.0103328	ECDH10B_0880	Fe-binding and storage protein
ybiP	434	723	1.664	0.735	8.28663e-09	ECDH10B_0883	predicted hydrolase, inner membrane
yliL	19	9	0.496	-1.01	0.0472074	ECDH10B_0884	predicted protein
mntR	770	957	1.243	0.314	0.00982852	ECDH10B_0886	DNA-binding transcriptional regulator of mntH
ybiR	430	587	1.362	0.446	0.0109845	ECDH10B_0887	predicted transporter
ybiS	4733	7384	1.558	0.639	6.17395e-12	ECDH10B_0888	conserved protein
ybiT	6911	9303	1.345	0.427	7.952e-06	ECDH10B_0889	fused predicted transporter subunits of ABC superfamily: ATP-binding components
ybiU	569	1355	2.368	1.244	9.24204e-24	ECDH10B_0890	predicted protein
ybiV	994	1609	1.614	0.691	2.92957e-09	ECDH10B_0891	predicted hydrolase
ybiW	407	128	0.318	-1.652	1.30096e-29	ECDH10B_0892	predicted pyruvate formate lyase
ybiY	66	9	0.152	-2.72	4.46705e-15	ECDH10B_0893	predicted pyruvate formate lyase activating enzyme
fsaA	514	92	0.181	-2.466	2.85042e-54	ECDH10B_0894	fructose-6-phosphate aldolase 1
iaaA	2367	3183	1.338	0.42	0.0491034	ECDH10B_0897	L-asparaginase
yliF	257	425	1.635	0.709	0.00021475	ECDH10B_0903	predicted diguanylate cyclase
yliG	2270	4340	1.9	0.926	6.74146e-10	ECDH10B_0904	predicted SAM-dependent methyltransferase
bssR	1880	198	0.109	-3.201	5.27371e-75	ECDH10B_0905	regulator of biofilm formation
cmr	761	1055	1.385	0.47	0.000124124	ECDH10B_0911	multidrug efflux system protein
ybjM	1240	202	0.166	-2.594	5.73112e-98	ECDH10B_0918	predicted inner membrane protein
grxA	363	669	1.833	0.874	1.77546e-10	ECDH10B_0919	glutaredoxin 1, redox coenzyme for ribonucleotide reductase (RNR1a)
nfsA	718	577	0.807	-0.31	0.035531	ECDH10B_0921	nitroreductase A, NADPH-dependent, FMN-dependent
ybjN	4336	2478	0.573	-0.803	2.60804e-17	ECDH10B_0923	predicted oxidoreductase
potF	132	211	1.593	0.672	0.00053814	ECDH10B_0924	putrescine transporter subunit: periplasmic-binding component of ABC superfamily
potG	82	153	1.843	0.882	5.99468e-06	ECDH10B_0925	putrescine transporter subunit: ATP-binding component of ABC superfamily
potI	161	222	1.376	0.461	0.0322349	ECDH10B_0927	putrescine transporter subunit: membrane component of ABC superfamily
rumB	1119	1766	1.576	0.656	3.38897e-08	ECDH10B_0929	23S rRNA m(5)U747 methyltransferase
artM	1683	2241	1.33	0.412	0.000145057	ECDH10B_0931	arginine transporter subunit; membrane component of ABC superfamily
artP	1572	1903	1.209	0.274	0.0185257	ECDH10B_0934	arginine transporter subunit; ATP-binding component of ABC superfamily
ybjS	1243	1602	1.287	0.365	0.000525411	ECDH10B_0938	predicted NAD(P)H-binding oxidoreductase with NAD(P)-binding Rossmann-fold domain
hcr	960	98	0.106	-3.235	1.35906e-63	ECDH10B_0942	HCP oxidoreductase, NADH-dependent
hcp	497	68	0.144	-2.796	2.69202e-29	ECDH10B_0943	hybrid-cluster [4Fe-2S-2O] protein in anaerobic terminal reductases
ybjE	588	871	1.478	0.564	1.69349e-05	ECDH10B_0944	predicted transporter
aqpZ	918	285	0.314	-1.673	2.62299e-43	ECDH10B_0945	aquaporin
ybjD	1165	830	0.715	-0.484	5.09384e-05	ECDH10B_0946	conserved protein with nucleoside triphosphate hydrolase domain
cspD	1604	718	0.45	-1.154	1.2761e-24	ECDH10B_0950	cold shock protein-like protein
clpS	1081	774	0.717	-0.48	0.00734632	ECDH10B_0951	regulatory protein for ClpA substrate specificity
clpA	22958	13943	0.609	-0.716	3.72291e-11	ECDH10B_0952	ATPase and specificity subunit of ClpA-ClpP ATP-dependent serine protease, chaperone activity
infA	25071	32756	1.303	0.381	0.0341383	ECDH10B_0954	translation initiation factor IF-1
trxB	5086	8139	1.596	0.675	7.01262e-10	ECDH10B_0958	thioredoxin reductase, FAD/NAD(P)-binding
serS	25200	18464	0.734	-0.447	3.90035e-05	ECDH10B_0963	seryl-tRNA synthetase, also charges selenocysteinyl-tRNA with serine
dmsA	13076	714	0.056	-4.15	2.36386e-161	ECDH10B_0964	dimethyl sulfoxide reductase, anaerobic, subunit A
dmsB	3147	232	0.075	-3.74	3.65202e-186	ECDH10B_0965	dimethyl sulfoxide reductase, anaerobic, subunit B
dmsC	5607	630	0.114	-3.132	1.23847e-151	ECDH10B_0966	dimethyl sulfoxide reductase, anaerobic, subunit C
ycaD	1871	2725	1.454	0.54	9.82765e-07	ECDH10B_0968	predicted transporter
ycaM	328	132	0.411	-1.283	1.88043e-14	ECDH10B_0969	predicted transporter
pflA	9694	2645	0.274	-1.867	1.99546e-95	ECDH10B_0972	pyruvate formate lyase activating enzyme 1
pflB	253712	54559	0.221	-2.175	4.8329e-27	ECDH10B_0973	pyruvate formate lyase I
focA	17177	1177	0.088	-3.506	7.10519e-16	ECDH10B_0974	formate transporter
ycaO	4356	6934	1.581	0.661	0.000509899	ECDH10B_0975	conserved protein
cmk	5889	7724	1.309	0.389	0.00159935	ECDH10B_0980	cytidylate kinase
msbA	7018	8398	1.196	0.258	0.0212788	ECDH10B_0984	fused lipid transporter subunits of ABC superfamily: membrane component; ATP-binding component
ycaR	364	236	0.653	-0.614	0.0188391	ECDH10B_0987	conserved protein
kdsB	4135	3257	0.789	-0.341	0.0465899	ECDH10B_0988	3-deoxy-manno-octulosonate cytidylyltransferase
ycbJ	1940	388	0.203	-2.3	1.23615e-60	ECDH10B_0989	conserved protein
ycbB	2378	1957	0.823	-0.281	0.0324769	ECDH10B_0995	predicted carboxypeptidase
asnS	22358	27953	1.249	0.321	0.000281932	ECDH10B_1000	asparaginyl tRNA synthetase
ssuE	11	26	2.21	1.144	0.0110415	ECDH10B_1007	NAD(P)H-dependent FMN reductase
pyrD	4977	3150	0.635	-0.655	1.09425e-06	ECDH10B_1015	dihydro-orotate oxidase, FMN-linked
ycbW	2015	1445	0.718	-0.477	0.000618239	ECDH10B_1016	predicted protein
rlmL	3977	4970	1.248	0.32	0.00676647	ECDH10B_1018	23S rRNA m2G2445 methyltransferase
uup	4355	5497	1.261	0.335	0.00133037	ECDH10B_1019	fused predicted transporter subunits of ABC superfamily: ATP-binding components
pqiA	1290	1809	1.401	0.486	3.77437e-06	ECDH10B_1020	paraquat-inducible membrane protein A
pqiB	1904	2433	1.277	0.353	0.00141624	ECDH10B_1021	paraquat-inducible protein B
rmf	2597	1462	0.567	-0.818	6.47758e-06	ECDH10B_1023	ribosome modulation factor
sxy	286	220	0.768	-0.381	0.0258265	ECDH10B_1029	CRP-S promoter co-activator
yccS	2227	2653	1.19	0.251	0.0184951	ECDH10B_1030	predicted inner membrane protein
helD	2959	2527	0.855	-0.227	0.0425539	ECDH10B_1032	DNA helicase IV
mgsA	3792	2282	0.604	-0.727	3.01516e-08	ECDH10B_1033	methylglyoxal synthase
yccU	2294	1730	0.755	-0.406	3.83478e-05	ECDH10B_1035	predicted CoA-binding protein with NAD(P)-binding Rossmann-fold domain
hspQ	2325	2898	1.246	0.317	0.00352143	ECDH10B_1036	DNA-binding protein, hemimethylated
yccW	2554	3283	1.282	0.359	0.013148	ECDH10B_1037	predicted methyltransferase
yccA	6034	8861	1.467	0.553	7.09291e-11	ECDH10B_1040	inner membrane protein
hyaA	39	20	0.534	-0.905	0.0371597	ECDH10B_1042	hydrogenase 1, small subunit
etk	460	609	1.324	0.405	0.0115609	ECDH10B_1051	cryptic autophosphorylating protein tyrosine kinase Etk
cspH	84	127	1.505	0.59	0.0228754	ECDH10B_1060	stress protein, member of the CspA-family
yccM	503	77	0.159	-2.652	1.37696e-32	ECDH10B_1064	predicted 4Fe-4S membrane protein
torS	594	439	0.741	-0.432	0.00436412	ECDH10B_1065	hybrid sensory histidine kinase in two-component regulatory system with TorR
torT	221	98	0.451	-1.15	1.95822e-08	ECDH10B_1066	periplasmic sensory protein associated with the TorRS two-component regulatory system
agp	936	519	0.558	-0.841	6.27432e-06	ECDH10B_1074	glucose-1-phosphatase/inositol phosphatase
yccJ	3152	1072	0.345	-1.534	3.86475e-17	ECDH10B_1075	predicted protein
wrbA	3908	1001	0.265	-1.917	3.5932e-16	ECDH10B_1076	predicted flavoprotein in Trp regulation
putA	583	1384	2.341	1.227	1.15134e-11	ECDH10B_1086	multifunctional proline dehydrogenase, delta-1-pyrroline-5-carboxylate dehydrogenase, and DNA-binding transcriptional regulator
putP	886	1376	1.548	0.63	3.77196e-06	ECDH10B_1087	proline:sodium symporter
efeU	89	1019	10.439	3.384	1.80536e-31	ECDH10B_1089	[no /product]
efeO	247	904	3.491	1.803	1.77736e-10	ECDH10B_1091	component of a tripartite ferrous iron transporter
efeB	226	727	3.11	1.637	1.18908e-10	ECDH10B_1092	redox component of a tripartite ferrous iron transporter
phoH	141	368	2.565	1.359	1.96616e-13	ECDH10B_1093	conserved protein with nucleoside triphosphate hydrolase domain
mdoC	309	699	2.252	1.171	9.41513e-20	ECDH10B_1119	membrane protein required for modification of periplasmic glucan
mdoH	9495	11520	1.212	0.277	0.0207047	ECDH10B_1121	membrane glycosyltransferase
yceA	387	3796	9.579	3.26	8.5248e-108	ECDH10B_1126	conserved protein
yceI	259	542	2.076	1.054	7.78751e-11	ECDH10B_1127	secreted protein
yceJ	34	71	2.038	1.027	0.000309985	ECDH10B_1128	predicted cytochrome b561
bssS	4251	3394	0.799	-0.323	0.00301432	ECDH10B_1131	regulator of biofilm formation
grxB	1941	1617	0.834	-0.262	0.0349564	ECDH10B_1135	glutaredoxin 2
mviM	1230	994	0.809	-0.306	0.0321222	ECDH10B_1139	predicted oxidoreductase with NAD(P)-binding Rossmann-fold domain
yceN	1453	1921	1.32	0.401	0.000373814	ECDH10B_1140	predicted inner membrane protein
flgM	97	64	0.669	-0.579	0.0215723	ECDH10B_1142	anti-sigma factor for FliA (sigma 28)
rluC	3113	3923	1.259	0.332	0.0038428	ECDH10B_1157	Ribosomal large subunit pseudouridine synthase C
yceD	50792	76942	1.51	0.595	1.1391e-05	ECDH10B_1160	conserved protein
rpmF	33588	45130	1.341	0.423	0.00183657	ECDH10B_1161	50S ribosomal subunit protein L32
plsX	24900	33715	1.35	0.433	0.0104521	ECDH10B_1162	fatty acid/phospholipid synthesis protein
fabF	42362	50427	1.19	0.251	0.00616568	ECDH10B_1167	3-oxoacyl-[acyl-carrier-protein] synthase II
yceG	917	1120	1.22	0.287	0.0128663	ECDH10B_1169	predicted aminodeoxychorismate lyase
holB	1211	1449	1.195	0.256	0.0242646	ECDH10B_1171	DNA polymerase III, delta prime subunit
ycfH	1743	2263	1.296	0.374	0.00101172	ECDH10B_1172	predicted metallodependent hydrolase
ptsG	56760	20800	0.368	-1.443	2.60216e-62	ECDH10B_1173	fused glucose-specific PTS enzymes: IIBcomponent; IIC component
ycfP	7204	2251	0.315	-1.667	7.79432e-41	ECDH10B_1180	conserved protein
ndh	2756	5719	2.04	1.029	1.45486e-05	ECDH10B_1181	respiratory NADH dehydrogenase 2/cupric reductase
ycfJ	851	1362	1.594	0.673	9.29394e-07	ECDH10B_1182	predicted protein
ycfQ	617	751	1.215	0.281	0.0238822	ECDH10B_1183	predicted DNA-binding transcriptional regulator
ycfR	212	618	2.887	1.53	1.37446e-28	ECDH10B_1184	predicted protein
ycfS	465	625	1.34	0.423	0.00870052	ECDH10B_1185	conserved protein
cobB	2733	2374	0.87	-0.202	0.0416474	ECDH10B_1192	deacetylase of acetyl-CoA synthetase, NAD-dependent
pepT	13364	1700	0.128	-2.961	1.33807e-185	ECDH10B_1199	peptidase T
hflD	1750	2209	1.261	0.334	0.00209164	ECDH10B_1204	predicted lysogenization regulator
mnmA	5606	6742	1.202	0.265	0.0331646	ECDH10B_1205	tRNA (5-methylaminomethyl-2-thiouridylate)-methyltransferase
icd	10129	18250	1.776	0.829	0.000866592	ECDH10B_1208	isocitrate dehydrogenase, specific for NADP+
elbA	65	145	2.196	1.135	4.38339e-05	ECDH10B_1209	predicted protein
ycgE	1192	1420	1.19	0.251	0.0472074	ECDH10B_1211	predicted DNA-binding transcriptional regulator
ycgF	194	957	4.837	2.274	5.38354e-45	ECDH10B_1212	predicted FAD-binding phosphodiesterase
ycgZ	12	36	2.898	1.535	0.000192694	ECDH10B_1213	predicted protein
ymgA	11	33	2.717	1.442	0.000515104	ECDH10B_1214	predicted protein
ymgB	14	29	1.987	0.991	0.0207047	ECDH10B_1215	predicted protein
ymgC	2	10	3.577	1.839	0.00791886	ECDH10B_1216	predicted protein
ymgF	174	258	1.474	0.56	0.0202007	ECDH10B_1218	predicted protein
ymgG	1623	1319	0.814	-0.296	0.0155401	ECDH10B_1223	predicted protein
hlyE	148	42	0.299	-1.743	2.12471e-09	ECDH10B_1235	hemolysin E
dadA	639	2757	4.277	2.097	6.11488e-95	ECDH10B_1242	D-amino acid dehydrogenase
dadX	485	2154	4.41	2.141	8.74427e-101	ECDH10B_1243	alanine racemase 2, PLP-binding
emtA	1485	1999	1.345	0.427	0.000219914	ECDH10B_1246	lytic murein endotransglycosylase E
treA	409	263	0.648	-0.627	0.00992569	ECDH10B_1250	periplasmic trehalase
dhaM	7980	1663	0.21	-2.254	7.33722e-143	ECDH10B_1251	fused predicted dihydroxyacetone-specific PTS enzymes: HPr component; EI component
dhaL	2878	625	0.219	-2.193	1.90721e-103	ECDH10B_1252	dihydroxyacetone kinase, C-terminal domain
dhaK	6145	1312	0.215	-2.221	1.27818e-147	ECDH10B_1253	dihydroxyacetone kinase, N-terminal domain
ycgV	572	380	0.667	-0.585	0.000286521	ECDH10B_1255	predicted adhesin
ychH	1399	297	0.216	-2.208	1.46633e-45	ECDH10B_1258	predicted inner membrane protein
ychM	2113	1697	0.804	-0.314	0.0160273	ECDH10B_1259	predicted transporter
ldrA	48	82	1.692	0.759	0.0349564	ECDH10B_1269	toxic polypeptide, small
ldrB	28	55	1.882	0.912	0.013973	ECDH10B_1271	toxic polypeptide, small
chaA	1667	3045	1.821	0.865	2.17971e-15	ECDH10B_1275	calcium/sodium:proton antiporter
chaC	821	581	0.709	-0.496	6.02617e-05	ECDH10B_1277	regulatory protein for cation transport
narL	1689	1220	0.723	-0.468	3.76805e-05	ECDH10B_1280	DNA-binding response regulator in two-component regulatory system with NarX (or NarQ)
narX	1625	1353	0.834	-0.263	0.0179372	ECDH10B_1281	sensory histidine kinase in two-component regulatory system with NarL
narK	3378	284	0.086	-3.534	2.46941e-105	ECDH10B_1282	nitrate/nitrite transporter
narG	4137	938	0.229	-2.124	2.12528e-54	ECDH10B_1283	nitrate reductase 1, alpha subunit
narH	3030	571	0.19	-2.396	4.60117e-107	ECDH10B_1284	nitrate reductase 1, beta (Fe-S) subunit
narJ	1564	449	0.29	-1.787	1.04296e-56	ECDH10B_1285	molybdenum-cofactor-assembly chaperone subunit (delta subunit) of nitrate reductase 1
narI	2640	612	0.236	-2.081	3.23034e-38	ECDH10B_1286	nitrate reductase 1, gamma (cytochrome b(NR)) subunit
ychJ	1302	1532	1.176	0.234	0.0327863	ECDH10B_1293	conserved protein
rssA	1506	1190	0.791	-0.339	0.0160013	ECDH10B_1294	conserved protein
tdk	1062	1272	1.198	0.26	0.0316183	ECDH10B_1298	thymidine kinase/deoxyuridine kinase
insZ	386	220	0.571	-0.808	6.98418e-07	ECDH10B_1300	[no /product]
adhE	140303	13815	0.103	-3.279	3.24437e-59	ECDH10B_1302	fused acetaldehyde-CoA dehydrogenase and iron-dependent alcohol dehydrogenase and pyruvate-formate lyase deactivase
oppF	576	693	1.201	0.265	0.0499689	ECDH10B_1309	ATP-binding subunit of oligopeptide ABC transporter
yciU	1833	1405	0.767	-0.382	0.000507877	ECDH10B_1310	predicted protein
cI	2557	1905	0.747	-0.421	0.00565741	ECDH10B_1328	repressor protein CI
lacY	28	15	0.565	-0.823	0.0497797	ECDH10B_1356	lactose/galactose transporter
mhpR	38	117	2.955	1.563	1.81369e-10	ECDH10B_1358	DNA-binding transcriptional activator, 3HPP-binding
mhpA	9	25	2.538	1.344	0.00432998	ECDH10B_1359	3-(3-hydroxyphenyl)propionate hydroxylase
tnpX	1543	1173	0.761	-0.393	0.0188391	ECDH10B_1362	hypothetical protein
tnpR	296	176	0.597	-0.743	0.000363501	ECDH10B_1363	resolvase
tnpA	2567	583	0.229	-2.127	3.57108e-85	ECDH10B_1364	transposase
yciI	1596	1183	0.743	-0.429	0.00255234	ECDH10B_1366	predicted enzyme
tonB	858	1732	1.982	0.987	8.61052e-05	ECDH10B_1367	membrane spanning protein in TonB-ExbB-ExbD complex
yciA	1639	2495	1.514	0.599	0.00135848	ECDH10B_1368	predicted hydrolase
ompW	5913	281	0.051	-4.305	1.30268e-91	ECDH10B_1371	outer membrane protein W
trpA	383	739	1.902	0.927	3.00302e-06	ECDH10B_1375	tryptophan synthase, alpha subunit
trpB	348	605	1.714	0.778	0.00209951	ECDH10B_1376	tryptophan synthase, beta subunit
trpC	370	679	1.819	0.864	2.84056e-08	ECDH10B_1377	fused indole-3-glycerolphosphate synthetase; N-(5-phosphoribosyl)anthranilate isomerase
rluB	3706	6068	1.632	0.707	9.1662e-09	ECDH10B_1384	23S rRNA pseudouridylate synthase
sohB	3945	3220	0.817	-0.292	0.0112299	ECDH10B_1387	predicted inner membrane peptidase
topA	16206	22891	1.409	0.495	8.96906e-05	ECDH10B_1389	DNA topoisomerase I, omega subunit
yciX	471	233	0.501	-0.998	3.06569e-12	ECDH10B_1392	predicted protein
acnA	812	1570	1.923	0.943	2.37015e-13	ECDH10B_1393	aconitate hydratase 1
pyrF	2739	3481	1.269	0.343	0.028314	ECDH10B_1398	orotidine-5'-phosphate decarboxylase
osmB	616	1105	1.79	0.84	3.95361e-16	ECDH10B_1400	lipoprotein
gmr	741	991	1.332	0.414	0.0034847	ECDH10B_1402	modulator of Rnase II stability
rnb	6150	9938	1.598	0.677	0.00610578	ECDH10B_1403	ribonuclease II
puuP	175	279	1.588	0.667	1.83232e-05	ECDH10B_1413	putrescine importer
puuA	273	587	2.144	1.1	7.51157e-19	ECDH10B_1414	gamma-Glu-putrescine synthase
puuD	109	283	2.566	1.36	4.22451e-14	ECDH10B_1415	gamma-Glu-GABA hydrolase
puuR	316	468	1.476	0.561	6.86296e-05	ECDH10B_1416	DNA-binding transcriptional repressor
puuC	87	124	1.426	0.512	0.0139828	ECDH10B_1417	gamma-Glu-gamma-aminobutyraldehyde dehydrogenase, NAD(P)H-dependent
puuB	31	51	1.608	0.685	0.0392085	ECDH10B_1418	gamma-Glu-putrescine oxidase, FAD/NAD(P)-binding
pspE	1857	977	0.529	-0.918	3.01982e-10	ECDH10B_1425	thiosulfate:cyanide sulfurtransferase (rhodanese)
ycjM	150	91	0.608	-0.717	0.000145057	ECDH10B_1426	predicted glucosyltransferase
ycjN	34	16	0.495	-1.015	0.00924862	ECDH10B_1427	predicted sugar transporter subunit: periplasmic-binding component of ABC superfamily
ycjP	34	19	0.574	-0.802	0.0360871	ECDH10B_1429	predicted sugar transporter subunit: membrane component of ABC superfamily
tyrR	4446	2753	0.621	-0.688	7.45201e-09	ECDH10B_1442	DNA-binding transcriptional dual regulator, tyrosine-binding
tpx	16793	23776	1.412	0.497	0.000967416	ECDH10B_1443	lipid hydroperoxide peroxidase
ycjG	1473	931	0.633	-0.659	2.88579e-11	ECDH10B_1444	L-Ala-D/L-Glu epimerase
ynaJ	954	3691	3.841	1.942	4.29851e-65	ECDH10B_1452	predicted inner membrane protein
uspE	7190	2608	0.364	-1.457	5.91804e-53	ECDH10B_1453	stress-induced protein
fnr	5671	13573	2.386	1.255	1.09513e-46	ECDH10B_1454	DNA-binding transcriptional dual regulator, global regulator of anaerobic growth
abgR	128	81	0.635	-0.656	0.00529553	ECDH10B_1459	predicted DNA-binding transcriptional regulator
ydaM	332	200	0.607	-0.721	0.00209951	ECDH10B_1462	predicted diguanylate cyclase, GGDEF domain signalling protein
dbpA	986	1448	1.466	0.552	3.20484e-07	ECDH10B_1464	ATP-dependent RNA helicase, specific for 23S rRNA
ttcA	2238	3162	1.41	0.496	5.28481e-05	ECDH10B_1465	putative tRNA 2-thiocytidine (s(2)C32) synthase
intR	194	248	1.278	0.353	0.029162	ECDH10B_1466	Rac prophage integrase
trkG	635	778	1.223	0.29	0.0401197	ECDH10B_1486	Rac prophage; potassium transporter subunit
uspF	1062	147	0.141	-2.821	3.41236e-78	ECDH10B_1499	stress-induced protein, ATP-binding protein
ydbK	4118	2355	0.574	-0.8	8.11606e-08	ECDH10B_1502	fused predicted pyruvate-flavodoxin oxidoreductase: conserved protein; conserved protein; FeS binding protein
ydbJ	709	347	0.49	-1.028	4.27332e-12	ECDH10B_1503	predicted protein
hslJ	733	1627	2.211	1.145	2.95568e-26	ECDH10B_1504	heat-inducible protein
ldhA	1624	1077	0.668	-0.581	0.0183123	ECDH10B_1505	fermentative D-lactate dehydrogenase, NAD-dependent
feaR	43	77	1.75	0.807	0.00312071	ECDH10B_1509	DNA-binding transcriptional dual regulator
feaB	207	367	1.765	0.82	1.71174e-08	ECDH10B_1510	phenylacetaldehyde dehydrogenase
paaJ	80	124	1.538	0.621	0.00347781	ECDH10B_1522	predicted beta-ketoadipyl CoA thiolase
ydbC	257	166	0.65	-0.621	0.00991491	ECDH10B_1532	predicted oxidoreductase, NAD(P)-binding
ydbD	92	128	1.393	0.478	0.0357001	ECDH10B_1533	predicted protein
cybB	828	1792	2.154	1.107	1.54455e-24	ECDH10B_1544	cytochrome b561
ydcI	74	788	10.213	3.352	7.46859e-68	ECDH10B_1550	predicted DNA-binding transcriptional regulator
ydcJ	165	117	0.708	-0.498	0.0152493	ECDH10B_1551	conserved protein
ydcH	695	307	0.444	-1.17	3.14961e-13	ECDH10B_1553	predicted protein
tehA	330	223	0.677	-0.563	5.20376e-05	ECDH10B_1556	potassium-tellurite ethidium and proflavin transporter
ydcR	414	900	2.161	1.112	1.73117e-23	ECDH10B_1569	fused predicted DNA-binding transcriptional regulator; predicted amino transferase
ydcS	130	89	0.689	-0.538	0.010641	ECDH10B_1570	predicted spermidine/putrescine transporter subunit; periplasmic-binding component of ABC superfamily
ydcT	59	33	0.562	-0.831	0.00451396	ECDH10B_1571	predicted spermidine/putrescine transporter subunit; ATP-binding component of ABC superfamily
ydcW	273	176	0.645	-0.633	0.00411378	ECDH10B_1574	medium chain aldehyde dehydrogenase
ydcX	48	286	5.769	2.528	1.22598e-27	ECDH10B_1575	predicted inner membrane protein
yncB	373	223	0.604	-0.727	0.0043862	ECDH10B_1579	predicted oxidoreductase, Zn-dependent and NAD(P)-binding
yncD	212	1481	6.855	2.777	2.6831e-93	ECDH10B_1581	predicted iron outer membrane transporter
yncE	1068	2953	2.718	1.443	2.09638e-14	ECDH10B_1582	conserved protein
ansP	408	880	2.128	1.089	3.31983e-08	ECDH10B_1583	L-asparagine transporter
yddG	703	309	0.442	-1.179	1.16869e-20	ECDH10B_1604	predicted methyl viologen efflux pump
fdnG	7601	1839	0.246	-2.025	3.96974e-40	ECDH10B_1605	formate dehydrogenase-N, alpha subunit, nitrate-inducible
fdnH	2403	1395	0.586	-0.772	4.62517e-05	ECDH10B_1606	formate dehydrogenase-N, Fe-S (beta) subunit, nitrate-inducible
fdnI	2977	2104	0.71	-0.494	0.00707079	ECDH10B_1607	formate dehydrogenase-N, cytochrome B556 (gamma) subunit, nitrate-inducible
bdm	47	201	4.158	2.056	2.79559e-19	ECDH10B_1612	biofilm-dependent modulation protein
dos	126	234	1.798	0.846	0.0124595	ECDH10B_1620	cAMP phosphodiesterase, heme-regulated
yddV	72	184	2.46	1.298	1.68165e-05	ECDH10B_1621	predicted diguanylate cyclase
gadB	563	382	0.68	-0.557	0.00915615	ECDH10B_1624	glutamate decarboxylase B, PLP-dependent
pqqL	101	143	1.396	0.481	0.0182428	ECDH10B_1625	predicted peptidase
yddB	30	52	1.679	0.747	0.0320678	ECDH10B_1626	predicted porin protein
yddA	5	32	5.272	2.398	7.74723e-07	ECDH10B_1627	fused predicted multidrug transporter subunits of ABC superfamily: membrane component; ATP-binding component
ydeP	153	222	1.433	0.519	0.0252975	ECDH10B_1631	predicted oxidoreductase
ydeU	222	161	0.726	-0.462	0.0414564	ECDH10B_1640	conserved protein
ydeK	264	168	0.64	-0.644	0.00329825	ECDH10B_1641	predicted lipoprotein
lsrK	182	116	0.64	-0.645	0.000732604	ECDH10B_1642	autoinducer-2 (AI-2) kinase
lsrR	164	72	0.439	-1.188	8.94473e-09	ECDH10B_1643	lsr operon transcriptional repressor
lsrA	29	11	0.386	-1.373	0.00197998	ECDH10B_1644	fused AI2 transporter subunits of ABC superfamily: ATP-binding components
lsrB	50	22	0.457	-1.129	0.0016039	ECDH10B_1647	AI2 transporter; periplasmic-binding component of ABC superfamily
lsrF	53	28	0.531	-0.914	0.00353474	ECDH10B_1648	putative autoinducer-2 (AI-2) aldolase
lsrG	34	18	0.541	-0.887	0.0263641	ECDH10B_1649	autoinducer-2 (AI-2) modifying protein LsrG
yneE	279	1109	3.923	1.972	2.84274e-46	ECDH10B_1651	conserved inner membrane protein
ydeA	407	1181	2.871	1.522	1.72374e-31	ECDH10B_1659	predicted arabinose transporter
marB	180	248	1.368	0.452	0.0160751	ECDH10B_1663	predicted protein
eamA	436	605	1.384	0.468	0.000670497	ECDH10B_1664	cysteine and O-acetyl-L-serine efflux system
ydeE	172	407	2.328	1.219	2.21737e-11	ECDH10B_1665	predicted transporter
ydeJ	80	130	1.6	0.679	0.000994966	ECDH10B_1668	conserved protein
ydfG	9044	6530	0.723	-0.468	8.22141e-06	ECDH10B_1670	L-allo-threonine dehydrogenase, NAD(P)-binding
ydfH	2687	2165	0.806	-0.311	0.000417087	ECDH10B_1671	predicted DNA-binding transcriptional regulator
ydfZ	5415	646	0.121	-3.048	1.12655e-142	ECDH10B_1672	conserved protein
ynfO	24	3	0.144	-2.796	8.76755e-07	ECDH10B_1680	Qin prophage; predicted protein
gnsB	1824	2321	1.27	0.345	0.0350788	ECDH10B_1682	Qin prophage; predicted protein
cspB	2322	3275	1.404	0.49	0.0160273	ECDH10B_1689	Qin prophage; cold shock protein
cspF	287	416	1.446	0.533	0.00817178	ECDH10B_1690	Qin prophage; cold shock protein
ynfA	194	149	0.761	-0.394	0.0449187	ECDH10B_1715	conserved inner membrane protein
ynfD	146	100	0.69	-0.534	0.0304861	ECDH10B_1719	predicted protein
ynfE	3320	46	0.015	-6.064	1.36025e-198	ECDH10B_1720	oxidoreductase subunit
ynfF	4300	209	0.051	-4.3	2.2193e-127	ECDH10B_1721	oxidoreductase subunit
ynfG	464	45	0.104	-3.266	5.80836e-31	ECDH10B_1722	oxidoreductase, Fe-S subunit
ynfH	1036	324	0.321	-1.64	3.17509e-14	ECDH10B_1723	oxidoreductase, membrane subunit
dmsD	1501	1057	0.708	-0.498	0.00451717	ECDH10B_1724	twin-argninine leader-binding protein for DmsA and TorA
ynfK	11952	452	0.039	-4.664	1.96536e-168	ECDH10B_1726	predicted dethiobiotin synthetase
dgsA	1011	402	0.4	-1.323	6.83071e-30	ECDH10B_1727	DNA-binding transcriptional repressor
ynfM	247	339	1.368	0.452	0.010641	ECDH10B_1729	predicted transporter
mdtI	110	147	1.345	0.427	0.0442285	ECDH10B_1732	multidrug efflux system transporter
tqsA	460	162	0.358	-1.482	1.5604e-24	ECDH10B_1734	transporter of quorum signal AI-2
ydgH	3611	2353	0.656	-0.607	0.00656804	ECDH10B_1737	predicted protein
ydgI	733	1264	1.709	0.773	0.000554238	ECDH10B_1738	predicted arginine/ornithine antiporter transporter
ydgC	91	195	2.136	1.095	5.20765e-09	ECDH10B_1740	conserved inner membrane protein associated with alginate biosynthesis
fumC	166	384	2.276	1.186	8.26753e-10	ECDH10B_1744	fumarate hydratase (fumarase C),aerobic Class II
fumA	976	1585	1.615	0.692	2.28279e-06	ECDH10B_1745	fumarate hydratase (fumarase A), aerobic Class I
uidB	50	28	0.566	-0.82	0.0124648	ECDH10B_1749	glucuronide transporter
uidA	187	95	0.511	-0.969	4.43905e-07	ECDH10B_1750	beta-D-glucuronidase
uidR	1231	769	0.626	-0.675	2.79465e-09	ECDH10B_1751	DNA-binding transcriptional repressor
malI	369	233	0.635	-0.656	5.52269e-06	ECDH10B_1753	DNA-binding transcriptional repressor
malX	243	83	0.345	-1.537	1.96914e-17	ECDH10B_1754	PTS system maltose- and glucose-specific EIICB component
malY	728	493	0.677	-0.562	0.000102225	ECDH10B_1755	bifunctional beta-cystathionase, PLP-dependent and regulator of maltose regulon
add	1864	1299	0.699	-0.517	0.00254247	ECDH10B_1756	adenosine deaminase
ydgT	1967	2658	1.35	0.433	0.000188728	ECDH10B_1759	predicted regulator
ydgK	3996	5586	1.396	0.481	9.5656e-07	ECDH10B_1760	conserved inner membrane protein
rsxA	1211	2146	1.767	0.822	7.28695e-11	ECDH10B_1761	inner membrane subunit of SoxR-reducing complex
rsxB	1296	2218	1.704	0.769	1.88248e-07	ECDH10B_1762	inner membrane iron-sulfur protein in SoxR-reducing complex
rsxC	3055	5024	1.639	0.713	9.49529e-09	ECDH10B_1763	inner membrane iron-sulfur protein in SoxR-reducing complex
rsxD	970	1737	1.784	0.835	6.04292e-10	ECDH10B_1764	predicted inner membrane oxidoreductase
rsxG	861	1574	1.822	0.866	7.568e-12	ECDH10B_1765	predicted oxidoreductase
rsxE	663	1261	1.893	0.921	4.40134e-11	ECDH10B_1766	predicted inner membrane NADH-quinone reductase
nth	891	1619	1.811	0.857	1.0783e-10	ECDH10B_1767	DNA glycosylase and apyrimidinic (AP) lyase (endonuclease III)
tppB	8321	11577	1.387	0.472	0.00191999	ECDH10B_1768	predicted transporter
pdxY	2680	1655	0.62	-0.69	6.61935e-06	ECDH10B_1770	pyridoxal kinase 2/pyridoxine kinase
ydhA	214	420	1.939	0.955	7.88875e-07	ECDH10B_1773	predicted lipoprotein
anmK	507	354	0.7	-0.514	0.00724413	ECDH10B_1774	anhydro-N-acetylmuramic acid kinase
slyA	3493	2717	0.779	-0.36	0.00302543	ECDH10B_1776	DNA-binding transcriptional activator
sodC	649	476	0.735	-0.444	0.0135813	ECDH10B_1780	superoxide dismutase, Cu, Zn
ydhF	1473	1042	0.708	-0.498	4.16554e-06	ECDH10B_1781	predicted oxidoreductase
gloA	2232	1842	0.826	-0.277	0.0120634	ECDH10B_1785	glyoxalase I, Ni-dependent
lhr	1393	1161	0.833	-0.263	0.0246853	ECDH10B_1787	predicted ATP-dependent helicase
ydhP	678	861	1.266	0.34	0.0125967	ECDH10B_1791	predicted transporter
ydhC	270	404	1.483	0.569	0.000977176	ECDH10B_1794	predicted transporter
cfa	5612	4466	0.797	-0.327	0.0388043	ECDH10B_1795	cyclopropane fatty acyl phospholipid synthase (unsaturated-phospholipid methyltransferase)
ribC	4267	3245	0.762	-0.393	0.000188342	ECDH10B_1796	riboflavin synthase, alpha subunit
mdtK	897	1182	1.316	0.396	0.000309819	ECDH10B_1797	multidrug efflux system transporter
ydhT	184	72	0.403	-1.312	2.00168e-06	ECDH10B_1803	conserved protein
ydhU	127	48	0.385	-1.378	2.84255e-07	ECDH10B_1804	predicted cytochrome
ydhX	156	21	0.144	-2.798	1.82681e-21	ECDH10B_1805	predicted 4Fe-4S ferridoxin-type protein
ydhW	265	42	0.168	-2.576	1.74854e-23	ECDH10B_1806	predicted protein
ydhV	912	35	0.042	-4.564	1.7375e-71	ECDH10B_1807	predicted oxidoreductase
ydhY	649	11	0.021	-5.575	6.23299e-74	ECDH10B_1808	predicted 4Fe-4S ferridoxin-type protein
pykF	37346	25921	0.698	-0.519	0.0127392	ECDH10B_1810	pyruvate kinase I
ynhG	534	350	0.656	-0.607	0.000228108	ECDH10B_1812	conserved protein
ydiH	943	527	0.562	-0.832	1.05493e-09	ECDH10B_1820	predicted protein
ydiP	173	128	0.743	-0.429	0.0214194	ECDH10B_1832	predicted DNA-binding transcriptional regulator
aroH	1464	2031	1.385	0.47	2.20692e-07	ECDH10B_1840	3-deoxy-D-arabino-heptulosonate-7-phosphate synthase, tryptophan repressible
ydiE	39	170	4.054	2.019	5.12892e-10	ECDH10B_1841	conserved protein
ydiU	1585	2575	1.621	0.697	3.9077e-08	ECDH10B_1842	conserved protein
ydiV	870	654	0.756	-0.403	0.032992	ECDH10B_1843	conserved protein
pheS	4882	6775	1.381	0.466	0.0209351	ECDH10B_1850	phenylalanine tRNA synthetase, alpha subunit
rplT	91503	112773	1.231	0.3	0.0125451	ECDH10B_1852	50S ribosomal subunit protein L20
rpmI	55702	69126	1.24	0.31	0.0133423	ECDH10B_1853	50S ribosomal subunit protein L35
ydiY	467	735	1.567	0.648	0.00105481	ECDH10B_1860	conserved protein
yniA	1383	1078	0.781	-0.357	0.0221405	ECDH10B_1863	predicted phosphotransferase/kinase
ydjN	5743	22310	3.769	1.914	3.12149e-18	ECDH10B_1867	predicted transporter
chbC	185	239	1.293	0.371	0.0487898	ECDH10B_1875	N,N'-diacetylchitobiose-specific enzyme IIC component of PTS
nadE	4193	3340	0.797	-0.327	0.0171196	ECDH10B_1878	NAD synthetase, NH3/glutamine-dependent
spy	538	664	1.232	0.302	0.0136752	ECDH10B_1881	envelope stress induced periplasmic protein
astC	24	58	2.327	1.218	4.69102e-05	ECDH10B_1886	succinylornithine transaminase, PLP-dependent
ydjX	246	44	0.182	-2.455	2.0017e-27	ECDH10B_1888	predicted inner membrane protein
ydjY	159	29	0.191	-2.386	1.28362e-20	ECDH10B_1889	predicted protein
ydjZ	161	67	0.423	-1.24	5.20123e-09	ECDH10B_1890	conserved inner membrane protein
ynjB	506	301	0.598	-0.741	1.02346e-07	ECDH10B_1892	conserved protein
ynjC	442	257	0.583	-0.778	7.75875e-07	ECDH10B_1893	fused transporter subunits of ABC superfamily: membrane components
ynjD	300	201	0.674	-0.569	0.000217837	ECDH10B_1894	predicted transporter subunit: ATP-binding component of ABC superfamily
ynjE	2117	146	0.07	-3.831	9.14743e-193	ECDH10B_1895	predicted thiosulfate sulfur transferase
ydjA	526	725	1.374	0.458	0.00451717	ECDH10B_1903	predicted oxidoreductase
sppA	2538	3127	1.23	0.299	0.0146787	ECDH10B_1904	protease IV (signal peptide peptidase)
ydjK	52	18	0.371	-1.429	3.34927e-05	ECDH10B_1913	predicted transporter
ydjL	77	35	0.468	-1.097	0.00021255	ECDH10B_1914	predicted oxidoreductase, Zn-dependent and NAD(P)-binding
gapA	325712	179670	0.555	-0.85	8.61869e-09	ECDH10B_1917	glyceraldehyde-3-phosphate dehydrogenase A
yeaD	3601	1310	0.374	-1.417	4.68666e-08	ECDH10B_1918	conserved protein
yeaI	190	37	0.202	-2.308	1.14174e-29	ECDH10B_1923	predicted diguanylate cyclase
yeaJ	977	1714	1.749	0.806	3.46523e-10	ECDH10B_1924	predicted diguanylate cyclase
yeaO	484	273	0.564	-0.825	2.48639e-08	ECDH10B_1930	conserved protein
yeaP	1410	1646	1.167	0.223	0.0268052	ECDH10B_1932	predicted diguanylate cyclase
yeaR	42	66	1.565	0.646	0.0268977	ECDH10B_1935	conserved protein
yeaT	503	297	0.594	-0.751	5.22466e-06	ECDH10B_1937	predicted DNA-binding transcriptional regulator
rnd	1860	2414	1.297	0.375	0.0022758	ECDH10B_1942	ribonuclease D
fadD	1993	3137	1.572	0.652	6.59908e-10	ECDH10B_1943	acyl-CoA synthetase (long-chain-fatty-acid--CoA ligase)
yeaY	2394	3169	1.323	0.403	0.00022188	ECDH10B_1944	predicted lipoprotein
yeaZ	2995	3521	1.175	0.232	0.0275361	ECDH10B_1945	predicted peptidase
yoaB	3962	3257	0.823	-0.281	0.023676	ECDH10B_1947	conserved protein
yoaC	639	462	0.725	-0.464	0.00135865	ECDH10B_1948	predicted protein
sdaA	5914	7639	1.29	0.368	0.000107477	ECDH10B_1952	L-serine deaminase I
manX	20051	5740	0.291	-1.781	1.09313e-25	ECDH10B_1955	fused mannose-specific PTS enzymes: IIA component; IIB component
manY	12351	4910	0.402	-1.314	2.00035e-14	ECDH10B_1956	mannose-specific enzyme IIC component of PTS
manZ	17226	8824	0.517	-0.952	6.45058e-08	ECDH10B_1957	mannose-specific enzyme IID component of PTS
yobD	620	182	0.297	-1.751	1.88861e-36	ECDH10B_1958	conserved inner membrane protein
yebN	740	253	0.352	-1.505	3.36227e-10	ECDH10B_1959	conserved inner membrane protein
rrmA	1633	2214	1.354	0.437	0.000234727	ECDH10B_1960	23S rRNA m1G745 methyltransferase
yobH	427	657	1.534	0.617	3.28936e-05	ECDH10B_1965	predicted protein
kdgR	2610	1965	0.754	-0.407	0.00364752	ECDH10B_1966	predicted DNA-binding transcriptional regulator
htpX	7115	10623	1.49	0.576	2.43272e-07	ECDH10B_1968	predicted endopeptidase
proQ	14398	17505	1.215	0.281	0.00666188	ECDH10B_1970	predicted structural transport element
yebS	547	720	1.316	0.396	0.00224169	ECDH10B_1972	conserved inner membrane protein
yebT	1736	2082	1.197	0.26	0.0195385	ECDH10B_1973	conserved protein
yebU	1348	1656	1.227	0.295	0.0265848	ECDH10B_1974	predicted methyltransferase
yebY	1719	2120	1.233	0.302	0.0069584	ECDH10B_1980	predicted protein
yebZ	1983	2643	1.33	0.412	8.22141e-06	ECDH10B_1981	predicted inner membrane protein
yobA	1237	1517	1.226	0.293	0.00262143	ECDH10B_1982	conserved protein
yebE	845	543	0.646	-0.63	1.01707e-05	ECDH10B_1987	conserved protein
yebG	463	351	0.757	-0.402	0.00528344	ECDH10B_1989	conserved protein regulated by LexA
eda	7548	5580	0.74	-0.434	6.10767e-06	ECDH10B_1991	multifunctional 2-keto-3-deoxygluconate 6-phosphate aldolase and 2-keto-4-hydroxyglutarate aldolase and oxaloacetate decarboxylase
edd	2556	1570	0.616	-0.699	8.13816e-08	ECDH10B_1992	6-phosphogluconate dehydratase
zwf	4273	3351	0.786	-0.348	0.038348	ECDH10B_1993	glucose-6-phosphate dehydrogenase
yebK	1352	505	0.377	-1.409	4.12038e-34	ECDH10B_1994	predicted DNA-binding transcriptional regulator
pykA	26642	8079	0.305	-1.714	3.78444e-73	ECDH10B_1995	pyruvate kinase II
lpxM	2349	2692	1.146	0.196	0.0486803	ECDH10B_1996	myristoyl-acyl carrier protein (ACP)-dependent acyltransferase
yecE	432	561	1.296	0.375	0.00313993	ECDH10B_2009	conserved protein
yecO	1141	1480	1.295	0.373	0.000195909	ECDH10B_2011	predicted methyltransferase
yecP	1713	2137	1.246	0.317	0.00103038	ECDH10B_2012	predicted S-adenosyl-L-methionine-dependent methyltransferase
cutC	1442	2304	1.596	0.675	3.00043e-11	ECDH10B_2015	copper homeostasis protein
yecT	83	136	1.63	0.705	0.00167274	ECDH10B_2018	predicted protein
motA	53	33	0.63	-0.667	0.0327621	ECDH10B_2031	proton conductor component of flagella motor
flhD	1294	224	0.176	-2.506	7.31379e-79	ECDH10B_2033	DNA-binding transcriptional dual regulator with FlhC
yecG	158	94	0.596	-0.746	0.00233641	ECDH10B_2036	universal stress protein
yecI	487	345	0.713	-0.489	0.00190373	ECDH10B_2042	predicted ferritin-like protein
yecJ	977	1666	1.699	0.765	2.58678e-08	ECDH10B_2043	predicted protein
yecR	19	45	2.303	1.204	0.000459593	ECDH10B_2045	predicted protein
ftn	3799	2249	0.596	-0.748	5.40674e-06	ECDH10B_2046	ferritin iron storage protein (cytoplasmic)
yecH	3888	452	0.12	-3.064	1.62893e-78	ECDH10B_2047	predicted protein
yecA	2917	1998	0.687	-0.543	8.90907e-05	ECDH10B_2049	conserved metal-binding protein
yecF	1665	2098	1.258	0.331	0.0422211	ECDH10B_2056	predicted protein
yedE	728	278	0.387	-1.368	4.6878e-17	ECDH10B_2070	predicted inner membrane protein
yedF	276	98	0.36	-1.472	6.03675e-21	ECDH10B_2071	conserved protein
rcsA	440	959	2.168	1.116	3.52615e-24	ECDH10B_2093	DNA-binding transcriptional activator, co-regulator with RcsB
yedI	1160	781	0.676	-0.566	0.00101172	ECDH10B_2100	conserved inner membrane protein
yedJ	1402	2015	1.434	0.52	2.57974e-05	ECDH10B_2104	predicted phosphohydrolase
yedR	317	752	2.359	1.238	2.13472e-24	ECDH10B_2105	predicted inner membrane protein
yeeI	1006	559	0.557	-0.844	9.22562e-14	ECDH10B_2119	conserved protein
yeeN	7840	5759	0.735	-0.444	8.47809e-08	ECDH10B_2127	conserved protein
nac	87	57	0.658	-0.603	0.0151834	ECDH10B_2132	DNA-binding transcriptional dual regulator of nitrogen assimilation
cobU	317	237	0.75	-0.415	0.0227282	ECDH10B_2137	bifunctional cobinamide kinase and cobinamide phosphate guanylyltransferase
yeeX	13184	8953	0.681	-0.555	8.29536e-07	ECDH10B_2154	conserved protein
yeeA	497	654	1.315	0.395	0.003687	ECDH10B_2155	conserved inner membrane protein
sbmC	416	270	0.65	-0.621	0.000201364	ECDH10B_2156	DNA gyrase inhibitor
yeeD	1993	8153	3.678	1.879	5.13647e-06	ECDH10B_2159	conserved protein
yeeE	1658	6366	3.294	1.72	0.000805425	ECDH10B_2160	predicted inner membrane protein
yeeF	7218	17152	2.357	1.237	2.09356e-17	ECDH10B_2161	predicted amino-acid transporter
cld	13519	16414	1.214	0.279	0.00141864	ECDH10B_2175	regulator of length of O-antigen component of lipopolysaccharide chains
ugd	1274	1904	1.491	0.576	2.63422e-06	ECDH10B_2176	UDP-glucose 6-dehydrogenase
wcaF	54	82	1.504	0.589	0.04254	ECDH10B_2204	predicted acyl transferase
wcaE	105	170	1.616	0.693	0.000471786	ECDH10B_2205	predicted glycosyl transferase
wcaD	118	176	1.49	0.576	0.00386363	ECDH10B_2206	predicted colanic acid polymerase
wcaC	95	133	1.396	0.481	0.019145	ECDH10B_2207	predicted glycosyl transferase
wzc	220	382	1.721	0.783	9.97863e-06	ECDH10B_2210	protein-tyrosine kinase
wzb	36	64	1.738	0.797	0.00833728	ECDH10B_2211	protein-tyrosine phosphatase
wza	122	252	2.033	1.023	1.19397e-08	ECDH10B_2212	lipoprotein required for capsular polysaccharide translocation through the outer membrane
udk	2292	2753	1.2	0.263	0.0341764	ECDH10B_2216	uridine/cytidine kinase
yegE	1107	1394	1.257	0.33	0.00385534	ECDH10B_2217	predicted diguanylate cyclase, GGDEF domain signalling protein
alkA	296	233	0.793	-0.335	0.0472074	ECDH10B_2218	3-methyl-adenine DNA glycosylase II
yegD	3595	6311	1.745	0.803	1.74019e-06	ECDH10B_2219	predicted chaperone
yegP	154	112	0.73	-0.455	0.0294095	ECDH10B_2232	predicted protein
yegQ	3247	6697	2.055	1.039	2.34016e-23	ECDH10B_2233	predicted peptidase
gatD	842	135	0.168	-2.573	1.44529e-32	ECDH10B_2244	galactitol-1-phosphate dehydrogenase, Zn-dependent and NAD(P)-binding
gatC	1997	192	0.099	-3.329	5.80656e-83	ECDH10B_2245	galactitol-specific enzyme IIC component of PTS
gatB	381	17	0.051	-4.3	6.53958e-54	ECDH10B_2246	galactitol-specific enzyme IIB component of PTS
gatA	1118	53	0.05	-4.315	9.17149e-110	ECDH10B_2247	galactitol-specific enzyme IIA component of PTS
gatY	27588	2578	0.094	-3.406	2.37325e-297	ECDH10B_2249	D-tagatose 1,6-bisphosphate aldolase 2, catalytic subunit
fbaB	1429	1016	0.713	-0.489	0.00366538	ECDH10B_2250	fructose-bisphosphate aldolase class I
yegT	104	63	0.61	-0.714	0.00190181	ECDH10B_2251	predicted nucleoside transporter
yegU	403	237	0.588	-0.766	3.31983e-08	ECDH10B_2252	predicted hydrolase
yegV	429	239	0.563	-0.829	6.66198e-09	ECDH10B_2253	predicted kinase
thiD	482	704	1.453	0.539	0.000122092	ECDH10B_2256	bifunctional hydroxy-methylpyrimidine kinase and hydroxy-phosphomethylpyrimidine kinase
thiM	721	973	1.344	0.427	0.00310975	ECDH10B_2257	hydoxyethylthiazole kinase
yohN	1692	2717	1.6	0.678	5.7182e-06	ECDH10B_2260	predicted protein
yehB	192	83	0.436	-1.197	4.63133e-12	ECDH10B_2262	predicted outer membrane protein
yehC	45	2	0.063	-3.991	2.69098e-14	ECDH10B_2263	predicted periplasmic pilin chaperone
yehD	844	291	0.353	-1.503	1.49477e-14	ECDH10B_2264	predicted fimbrial-like adhesin protein
mrp	5588	4128	0.742	-0.431	0.0276268	ECDH10B_2266	antiporter inner membrane protein
yehM	81	116	1.427	0.513	0.0190564	ECDH10B_2275	predicted protein
yehT	698	203	0.294	-1.768	6.1105e-45	ECDH10B_2280	predicted response regulator in two-component system withYehU
yehU	1023	289	0.285	-1.809	2.16599e-56	ECDH10B_2281	predicted sensory kinase in two-component system with YehT
yohO	174	498	2.845	1.508	1.30777e-22	ECDH10B_2283	predicted protein
yehX	183	130	0.714	-0.486	0.0449229	ECDH10B_2285	predicted transporter subunit: ATP-binding component of ABC superfamily
yohD	529	407	0.772	-0.374	0.0258265	ECDH10B_2292	conserved inner membrane protein
yohF	168	104	0.622	-0.686	0.00151015	ECDH10B_2293	predicted oxidoreductase with NAD(P)-binding Rossmann-fold domain
yohJ	978	206	0.214	-2.224	9.48047e-36	ECDH10B_2298	conserved inner membrane protein
yohK	1584	356	0.228	-2.131	1.48306e-53	ECDH10B_2299	predicted inner membrane protein
cdd	2835	746	0.266	-1.91	3.98023e-50	ECDH10B_2300	cytidine/deoxycytidine deaminase
yeiT	176	44	0.262	-1.931	1.73432e-14	ECDH10B_2303	predicted oxidoreductase
yeiA	216	75	0.363	-1.461	5.63917e-07	ECDH10B_2304	predicted oxidoreductase
mglB	516	342	0.667	-0.583	1.82153e-05	ECDH10B_2307	methyl-galactoside transporter subunit; periplasmic-binding component of ABC superfamily
galS	177	135	0.766	-0.385	0.0436895	ECDH10B_2308	DNA-binding transcriptional repressor
yeiB	860	1222	1.419	0.505	7.69096e-06	ECDH10B_2309	conserved inner membrane protein
folE	2970	4571	1.534	0.617	1.90332e-06	ECDH10B_2310	GTP cyclohydrolase I
cirA	3098	4679	1.502	0.587	0.000984871	ECDH10B_2312	ferric iron-catecholate outer membrane transporter
yeiE	1857	1118	0.606	-0.722	8.11064e-05	ECDH10B_2314	predicted DNA-binding transcriptional regulator
yeiH	1174	776	0.667	-0.584	0.00591921	ECDH10B_2315	conserved inner membrane protein
yeiN	46	26	0.582	-0.78	0.038755	ECDH10B_2322	conserved protein
yeiC	46	14	0.334	-1.58	3.9232e-05	ECDH10B_2323	predicted kinase
fruA	63377	18311	0.291	-1.782	5.68334e-62	ECDH10B_2324	fused fructose-specific PTS enzymes: IIBcomponent; IIC components
fruK	25775	7305	0.286	-1.804	3.40298e-41	ECDH10B_2325	fructose-1-phosphate kinase
setB	819	355	0.437	-1.194	2.89733e-26	ECDH10B_2327	lactose/glucose efflux system
yeiP	4494	3732	0.832	-0.266	0.0152493	ECDH10B_2329	predicted elongtion factor
yeiQ	417	261	0.626	-0.675	1.913e-07	ECDH10B_2330	predicted dehydrogenase, NAD-dependent
yeiU	1117	1625	1.453	0.539	1.30312e-06	ECDH10B_2332	undecaprenyl pyrophosphate phosphatase
spr	17420	13559	0.779	-0.36	0.00077571	ECDH10B_2333	predicted peptidase, outer membrane lipoprotein
yejG	1389	2729	1.951	0.964	2.29826e-09	ECDH10B_2339	predicted protein
bcr	2756	3368	1.222	0.289	0.00164656	ECDH10B_2340	bicyclomycin/multidrug efflux system
rsuA	2340	2932	1.252	0.324	0.00143179	ECDH10B_2341	16S rRNA pseudouridylate 516 synthase
rplY	27836	35961	1.29	0.367	0.00885987	ECDH10B_2343	50S ribosomal subunit protein L25
yejL	1904	2412	1.266	0.34	0.00749969	ECDH10B_2345	conserved protein
yejM	7787	10028	1.287	0.364	0.000286727	ECDH10B_2346	predicted hydrolase, inner membrane
narP	2256	1196	0.534	-0.905	2.28506e-07	ECDH10B_2350	DNA-binding response regulator in two-component regulatory system with NarQ or NarX
ccmH	2006	910	0.462	-1.116	4.87813e-07	ECDH10B_2351	heme lyase, CcmH subunit
ccmG	954	262	0.283	-1.82	2.21125e-16	ECDH10B_2352	periplasmic thioredoxin of cytochrome c-type biogenesis
ccmF	3015	522	0.179	-2.483	2.42043e-36	ECDH10B_2353	heme lyase, CcmF subunit
ccmE	1450	189	0.133	-2.908	6.29226e-79	ECDH10B_2354	periplasmic heme chaperone
ccmD	383	52	0.144	-2.797	7.19422e-33	ECDH10B_2355	cytochrome c biogenesis protein
ccmC	3024	515	0.173	-2.527	3.32502e-77	ECDH10B_2356	heme exporter subunit; membrane component of ABC superfamily
ccmB	2038	291	0.146	-2.775	2.56685e-90	ECDH10B_2357	heme exporter subunit; membrane component of ABC superfamily
ccmA	5569	967	0.176	-2.502	5.82212e-77	ECDH10B_2358	heme exporter subunit; ATP-binding component of ABC superfamily
napC	5252	576	0.111	-3.166	2.03087e-170	ECDH10B_2359	nitrate reductase, cytochrome c-type,periplasmic
napB	3207	181	0.058	-4.107	1.4778e-237	ECDH10B_2360	nitrate reductase, small, cytochrome C550 subunit, periplasmic
napH	4524	351	0.08	-3.641	2.88717e-121	ECDH10B_2361	ferredoxin-type protein essential for electron transfer from ubiquinol to periplasmic nitrate reductase (NapAB)
napG	4276	524	0.126	-2.992	1.69424e-87	ECDH10B_2362	ferredoxin-type protein essential for electron transfer from ubiquinol to periplasmic nitrate reductase (NapAB)
napA	14728	1548	0.108	-3.214	1.9822e-99	ECDH10B_2363	nitrate reductase, periplasmic, large subunit
napD	471	46	0.105	-3.253	2.64118e-30	ECDH10B_2364	assembly protein for periplasmic nitrate reductase
napF	1820	259	0.147	-2.765	9.95482e-45	ECDH10B_2365	ferredoxin-type protein, predicted role in electron transfer to periplasmic nitrate reductase (NapA)
mqo	851	6032	6.982	2.804	5.90948e-104	ECDH10B_2367	malate dehydrogenase, FAD/NAD(P)-binding domain
yojI	1123	3655	3.193	1.675	7.51157e-19	ECDH10B_2368	fused predicted multidrug transport subunits of ABC superfamily: membrane component; ATP-binding component
yojL	910	1170	1.285	0.361	0.00246356	ECDH10B_2371	predicted thiamine biosynthesis lipoprotein
rcsB	7800	9566	1.226	0.293	0.00200075	ECDH10B_2375	DNA-binding response regulator in two-component regulatory system with RcsC and YojN
atoS	137	76	0.563	-0.828	3.86629e-05	ECDH10B_2377	sensory histidine kinase in two-component regulatory system with AtoC
atoC	223	110	0.492	-1.023	2.20569e-08	ECDH10B_2378	fused response regulator of ato operon, in two-component system with AtoS: response regulator and sigma 54 interaction protein
atoB	101	70	0.702	-0.51	0.0383943	ECDH10B_2382	acetyl-CoA acetyltransferase
yfaL	950	746	0.786	-0.348	0.0182428	ECDH10B_2392	adhesin
nrdA	12817	18188	1.412	0.498	0.0122543	ECDH10B_2393	ribonucleoside diphosphate reductase 1, alpha subunit
nrdB	5289	7973	1.501	0.586	0.000160601	ECDH10B_2394	ribonucleoside diphosphate reductase 1, beta subunit, ferritin-like protein
yfaE	1741	2786	1.597	0.675	2.75879e-11	ECDH10B_2395	predicted 2Fe-2S cluster-containing protein
glpQ	4197	1046	0.253	-1.983	7.93453e-41	ECDH10B_2398	periplasmic glycerophosphodiester phosphodiesterase
glpT	2680	231	0.087	-3.52	2.20178e-227	ECDH10B_2399	sn-glycerol-3-phosphate transporter
glpA	4636	94	0.021	-5.574	0	ECDH10B_2400	sn-glycerol-3-phosphate dehydrogenase (anaerobic), large subunit, FAD/NAD(P)-binding
glpB	2531	89	0.036	-4.806	5.78398e-245	ECDH10B_2401	sn-glycerol-3-phosphate dehydrogenase (anaerobic), membrane anchor subunit
glpC	1988	49	0.026	-5.276	4.44926e-182	ECDH10B_2402	sn-glycerol-3-phosphate dehydrogenase (anaerobic), small subunit
yfaD	239	185	0.773	-0.371	0.0387433	ECDH10B_2403	conserved protein
ais	44	69	1.548	0.631	0.0361308	ECDH10B_2412	conserved protein
pmrD	669	428	0.644	-0.636	3.12384e-06	ECDH10B_2420	polymyxin resistance protein B
menE	7724	3125	0.406	-1.299	2.47708e-34	ECDH10B_2421	o-succinylbenzoate-CoA ligase
menC	9642	4684	0.487	-1.038	6.82282e-33	ECDH10B_2422	o-succinylbenzoyl-CoA synthase
menB	10795	5226	0.485	-1.043	5.1161e-29	ECDH10B_2423	dihydroxynaphthoic acid synthetase
yfbB	942	347	0.372	-1.426	4.11699e-19	ECDH10B_2424	predicted peptidase
menD	6583	2169	0.331	-1.595	2.13587e-61	ECDH10B_2425	bifunctional 2-oxoglutarate decarboxylase and SHCHC synthase
elaB	7757	6097	0.788	-0.344	0.0401197	ECDH10B_2427	conserved protein
elaA	780	582	0.747	-0.42	0.027773	ECDH10B_2428	predicted acyltransferase with acyl-CoA N-acyltransferase domain
yfbM	97	27	0.286	-1.806	7.36951e-12	ECDH10B_2434	predicted protein
nuoL	7056	5509	0.782	-0.354	0.0161778	ECDH10B_2440	NADH:ubiquinone oxidoreductase, membrane subunit L
nuoK	683	478	0.703	-0.508	0.0294175	ECDH10B_2441	NADH:ubiquinone oxidoreductase, membrane subunit K
nuoJ	2233	1573	0.707	-0.501	0.00410312	ECDH10B_2442	NADH:ubiquinone oxidoreductase, membrane subunit J
nuoI	1691	1128	0.672	-0.575	0.00841705	ECDH10B_2443	NADH:ubiquinone oxidoreductase, chain I
nuoH	4368	3349	0.768	-0.381	0.00664252	ECDH10B_2444	NADH:ubiquinone oxidoreductase, membrane subunit H
nuoG	12693	9629	0.76	-0.396	0.00732828	ECDH10B_2445	NADH:ubiquinone oxidoreductase, chain G
nuoF	5906	3942	0.671	-0.577	0.00127493	ECDH10B_2446	NADH:ubiquinone oxidoreductase, chain F
nuoE	2919	2076	0.714	-0.487	0.00749969	ECDH10B_2447	NADH:ubiquinone oxidoreductase, chain E
nuoB	8221	6425	0.783	-0.353	0.0129293	ECDH10B_2449	NADH:ubiquinone oxidoreductase, chain B
nuoA	5249	4037	0.77	-0.377	0.00591921	ECDH10B_2450	NADH:ubiquinone oxidoreductase, membrane subunit A
yfbT	4045	2779	0.688	-0.539	2.91885e-07	ECDH10B_2455	predicted hydrolase or phosphatase
yfbU	2622	1719	0.657	-0.607	3.18395e-06	ECDH10B_2456	conserved protein
yfbV	1308	1534	1.173	0.23	0.0306117	ECDH10B_2457	conserved inner membrane protein
ackA	36713	24986	0.684	-0.548	0.00353474	ECDH10B_2458	acetate kinase A and propionate kinase 2
pta	40235	26161	0.654	-0.613	0.000874539	ECDH10B_2459	phosphate acetyltransferase
yfcC	13086	359	0.028	-5.147	0	ECDH10B_2460	predicted inner membrane protein
folX	1213	1661	1.367	0.451	6.61935e-06	ECDH10B_2465	D-erythro-7,8-dihydroneopterin triphosphate 2'-epimerase and dihydroneopterin aldolase
yfcH	2716	3550	1.306	0.385	2.21076e-05	ECDH10B_2466	conserved protein with NAD(P)-binding Rossmann-fold domain
hisP	161	357	2.198	1.136	4.76219e-14	ECDH10B_2468	histidine/lysine/arginine/ornithine transporter subunit; ATP-binding component of ABC superfamily
hisM	65	127	1.924	0.944	0.000304768	ECDH10B_2469	histidine/lysine/arginine/ornithine transporter subunit; membrane component of ABC superfamily
hisQ	154	319	2.05	1.035	5.30353e-12	ECDH10B_2470	histidine/lysine/arginine/ornithine transporter subunit; membrane component of ABC superfamily
hisJ	618	1113	1.795	0.844	3.4636e-11	ECDH10B_2471	histidine/lysine/arginine/ornithine transporter subunit; periplasmic-binding component of ABC superfamily
argT	239	833	3.447	1.785	9.55268e-42	ECDH10B_2472	lysine/arginine/ornithine transporter subunit; periplasmic-binding component of ABC superfamily
ubiX	715	873	1.221	0.288	0.0135813	ECDH10B_2473	3-octaprenyl-4-hydroxybenzoate carboxy-lyase
purF	2737	3370	1.23	0.299	0.0461811	ECDH10B_2474	amidophosphoribosyltransferase
cvpA	1771	2466	1.39	0.475	0.00050006	ECDH10B_2475	membrane protein required for colicin V production
accD	24867	30610	1.23	0.298	0.010714	ECDH10B_2478	acetyl-CoA carboxylase, beta (carboxyltranferase) subunit
yfcJ	803	1089	1.355	0.438	0.0025199	ECDH10B_2484	predicted transporter
fabB	9276	5877	0.637	-0.65	0.000341279	ECDH10B_2485	3-oxoacyl-[acyl-carrier-protein] synthase I
mnmC	2545	2166	0.852	-0.232	0.0371727	ECDH10B_2486	bifunctional 5-carboxymethylamino-methyl-2-thiouridine oxidoreductase and 5-aminomethyl-2-thiouridine methylase
yfcL	3020	4620	1.523	0.606	0.00070829	ECDH10B_2487	predicted protein
yfcU	290	211	0.729	-0.456	0.00240033	ECDH10B_2500	predicted export usher protein
sixA	3494	6409	1.821	0.865	4.59776e-07	ECDH10B_2503	phosphohistidine phosphatase
fadJ	994	468	0.473	-1.08	4.67452e-23	ECDH10B_2504	fused enoyl-CoA hydratase and epimerase and isomerase; 3-hydroxyacyl-CoA dehydrogenase
yfcY	533	150	0.285	-1.812	1.96546e-35	ECDH10B_2505	beta-ketoacyl-CoA thiolase, anaerobic, subunit
yfcZ	14359	2352	0.166	-2.592	3.39991e-101	ECDH10B_2506	conserved protein
fadL	7011	10438	1.484	0.569	0.000141029	ECDH10B_2507	long-chain fatty acid outer membrane transporter
vacJ	5410	6321	1.168	0.224	0.0192271	ECDH10B_2509	predicted lipoprotein
intS	658	788	1.196	0.258	0.0372205	ECDH10B_2512	CPS-53 (KpLE1) prophage; predicted prophage CPS-53 integrase
yfdY	460	351	0.763	-0.39	0.00896059	ECDH10B_2542	predicted inner membrane protein
lpxP	2159	2664	1.233	0.302	0.0184288	ECDH10B_2543	palmitoleoyl-acyl carrier protein (ACP)-dependent acyltransferase
yfdZ	944	506	0.541	-0.887	5.65368e-07	ECDH10B_2544	prediected aminotransferase, PLP-dependent
ypdC	553	378	0.685	-0.545	1.96283e-05	ECDH10B_2547	predicted DNA-binding protein
ypdD	230	165	0.723	-0.467	0.00578754	ECDH10B_2548	fused predicted PTS enzymes: Hpr component; enzyme I component; enzyme IIA component
glk	3894	1337	0.35	-1.515	5.57684e-14	ECDH10B_2553	glucokinase
ypeC	743	1583	2.115	1.081	5.56538e-14	ECDH10B_2555	conserved protein
mntH	922	1413	1.527	0.61	7.952e-06	ECDH10B_2556	manganese/divalent cation transporter
nupC	7221	2457	0.343	-1.544	3.22375e-32	ECDH10B_2557	nucleoside (except guanosine) transporter
yfeA	1192	1903	1.593	0.671	4.76553e-08	ECDH10B_2559	predicted diguanylate cyclase
yfeC	657	352	0.54	-0.888	7.09383e-09	ECDH10B_2562	predicted DNA-binding transcriptional regulator
yfeD	864	456	0.532	-0.91	1.41162e-12	ECDH10B_2563	predicted DNA-binding transcriptional regulator
ligA	3856	4465	1.158	0.211	0.0178037	ECDH10B_2576	DNA ligase, NAD(+)-dependent
ptsH	36376	16926	0.468	-1.097	2.19895e-21	ECDH10B_2580	phosphohistidinoprotein-hexose phosphotransferase component of PTS system (Hpr)
ptsI	103232	46651	0.453	-1.141	3.7965e-33	ECDH10B_2581	PEP-protein phosphotransferase of PTS system (enzyme I)
crr	53035	31415	0.593	-0.753	1.82436e-20	ECDH10B_2582	glucose-specific enzyme IIA component of PTS
pdxK	2074	1466	0.709	-0.497	3.28534e-07	ECDH10B_2583	pyridoxal-pyridoxamine kinase/hydroxymethylpyrimidine kinase
yfeK	133	376	2.802	1.487	7.5939e-22	ECDH10B_2584	predicted protein
yfeS	355	673	1.883	0.913	4.21385e-11	ECDH10B_2585	conserved protein
cysM	2207	8446	3.01	1.59	0.0135813	ECDH10B_2586	cysteine synthase B (O-acetylserine sulfhydrolase B)
cysA	2127	8411	2.948	1.56	0.0257432	ECDH10B_2587	sulfate/thiosulfate transporter subunit; ATP-binding component of ABC superfamily
cysW	1257	4624	2.944	1.558	0.0139393	ECDH10B_2588	sulfate/thiosulfate transporter subunit; membrane component of ABC superfamily
cysU	722	2548	2.861	1.517	0.0155947	ECDH10B_2589	sulfate/thiosulfate transporter subunit; membrane component of ABC superfamily
cysP	1026	3747	2.916	1.544	0.0155622	ECDH10B_2590	thiosulfate transporter subunit; periplasmic-binding component of ABC superfamily
ucpA	7330	4544	0.622	-0.685	2.8979e-08	ECDH10B_2591	predicted oxidoredutase, sulfate metabolism protein
yfeT	211	376	1.768	0.822	3.69766e-08	ECDH10B_2592	predicted DNA-binding transcriptional regulator
yfeU	388	294	0.761	-0.395	0.0278651	ECDH10B_2593	predicted PTS component
murP	366	249	0.682	-0.553	8.61052e-05	ECDH10B_2594	fused predicted PTS enzymes: IIB component; IIC component
yfeW	299	196	0.656	-0.607	0.00137552	ECDH10B_2595	predicted periplasmic esterase
yfeX	9752	4176	0.429	-1.22	1.38403e-57	ECDH10B_2596	conserved protein
yfeY	1893	2884	1.521	0.605	7.24428e-09	ECDH10B_2597	predicted protein
yfeZ	230	163	0.713	-0.489	0.0294095	ECDH10B_2598	predicted inner membrane protein
ypeA	402	303	0.757	-0.402	0.0383943	ECDH10B_2599	predicted acyltransferase with acyl-CoA N-acyltransferase domain
yffS	935	458	0.492	-1.023	2.50065e-15	ECDH10B_2615	CPZ-55 prophage; predicted protein
ypfG	896	1552	1.726	0.788	1.14809e-09	ECDH10B_2631	predicted protein
yffH	1402	1105	0.788	-0.343	0.00315652	ECDH10B_2632	predicted NUDIX hydrolase
aegA	2512	356	0.144	-2.793	1.7724e-102	ECDH10B_2633	fused predicted oxidoreductase: FeS binding subunit; NAD/FAD-binding subunit
narQ	1157	867	0.753	-0.41	0.00367875	ECDH10B_2634	sensory histidine kinase in two-component regulatory system with NarP (NarL)
yffB	480	656	1.361	0.445	0.000254041	ECDH10B_2636	conserved protein
dapE	3103	3851	1.24	0.31	0.0013596	ECDH10B_2637	N-succinyl-diaminopimelate deacylase
ypfH	1197	880	0.738	-0.439	0.000336812	ECDH10B_2639	predicted hydrolase
ypfJ	2049	1752	0.855	-0.226	0.0310819	ECDH10B_2641	conserved protein
purC	3209	2449	0.764	-0.388	0.00405369	ECDH10B_2642	phosphoribosylaminoimidazole-succinocarboxamide synthetase
hyfA	13	28	2.047	1.034	0.0153308	ECDH10B_2647	hydrogenase 4, 4Fe-4S subunit
hyfG	215	129	0.602	-0.732	0.000122092	ECDH10B_2653	hydrogenase 4, subunit
yfgF	744	191	0.259	-1.947	2.36547e-47	ECDH10B_2669	predicted inner membrane protein
xseA	4777	6178	1.292	0.37	1.2323e-05	ECDH10B_2675	exonuclease VII, large subunit
yfgJ	607	868	1.427	0.513	5.93022e-05	ECDH10B_2676	predicted protein
der	7636	10667	1.394	0.479	0.000109167	ECDH10B_2677	predicted GTP-binding protein
yfgB	4708	8892	1.882	0.912	4.12392e-16	ECDH10B_2683	predicted enzyme
ndk	2783	9393	3.335	1.738	1.01812e-32	ECDH10B_2684	multifunctional nucleoside diphosphate kinase and apyrimidinic endonuclease and 3'-phosphodiesterase
yfhM	7313	6179	0.846	-0.242	0.0216684	ECDH10B_2686	conserved protein
sseA	2419	1423	0.59	-0.762	4.33287e-14	ECDH10B_2687	3-mercaptopyruvate sulfurtransferase
sseB	1353	2191	1.609	0.687	0.000119011	ECDH10B_2689	rhodanase-like enzyme, sulfur transfer from thiosulfate
pepB	1518	2313	1.515	0.599	0.000879896	ECDH10B_2690	aminopeptidase B
yfhJ	1136	2773	2.41	1.269	1.46593e-12	ECDH10B_2691	conserved protein
fdx	1619	3990	2.43	1.281	3.0588e-12	ECDH10B_2692	[2Fe-2S] ferredoxin
hscA	5853	15323	2.601	1.379	1.02136e-30	ECDH10B_2693	DnaK-like molecular chaperone specific for IscU
hscB	817	3196	3.817	1.932	1.03013e-22	ECDH10B_2694	DnaJ-like molecular chaperone specific for IscU
iscA	3371	9390	2.745	1.457	1.54158e-16	ECDH10B_2695	FeS cluster assembly protein
iscU	2227	7832	3.428	1.778	2.23093e-17	ECDH10B_2696	scaffold protein
iscS	5625	24912	4.293	2.102	3.22324e-23	ECDH10B_2697	cysteine desulfurase (tRNA sulfurtransferase), PLP-dependent
iscR	1470	8442	5.672	2.504	1.4581e-94	ECDH10B_2698	Fe-S cluster-containing transcription factor
suhB	7596	19067	2.487	1.315	4.15785e-19	ECDH10B_2700	inositol monophosphatase
yfhR	165	306	1.844	0.883	4.73786e-07	ECDH10B_2701	predicted peptidase
csiE	794	299	0.38	-1.396	3.83107e-30	ECDH10B_2702	stationary phase inducible protein
hcaT	1323	1752	1.322	0.403	0.00635945	ECDH10B_2703	predicted 3-phenylpropionic transporter
hcaR	115	187	1.617	0.693	0.00139917	ECDH10B_2704	DNA-binding transcriptional activator of 3-phenylpropionic acid catabolism
yfhD	697	1042	1.492	0.577	4.37256e-05	ECDH10B_2726	predicted transglycosylase
tadA	1762	2749	1.555	0.637	2.31162e-05	ECDH10B_2727	tRNA-specific adenosine deaminase
yfhB	1505	1244	0.827	-0.273	0.0280692	ECDH10B_2728	conserved protein
yfhL	598	793	1.324	0.405	0.028819	ECDH10B_2730	predicted 4Fe-4S cluster-containing protein
era	6892	8509	1.234	0.303	0.00443628	ECDH10B_2734	membrane-associated, 16S rRNA-binding GTPase
rnc	4493	5642	1.255	0.328	0.00175726	ECDH10B_2735	RNase III
lepB	7542	8824	1.169	0.226	0.0252975	ECDH10B_2736	leader peptidase (signal peptidase I)
lepA	13681	16506	1.205	0.269	0.0445105	ECDH10B_2737	GTP-binding membrane protein
rseC	1556	2213	1.419	0.504	0.000210213	ECDH10B_2738	RseC
rseB	4405	6380	1.445	0.531	4.90087e-06	ECDH10B_2739	anti-sigma factor
rseA	8042	11793	1.464	0.55	4.01938e-07	ECDH10B_2740	anti-sigma factor
rpoE	7163	11078	1.542	0.625	8.25401e-07	ECDH10B_2741	RNA polymerase, sigma 24 (sigma E) factor
srmB	4782	6500	1.357	0.44	0.000185502	ECDH10B_2744	ATP-dependent RNA helicase
yfiD	52056	11903	0.232	-2.111	5.00358e-55	ECDH10B_2747	pyruvate formate lyase subunit
ung	1882	1287	0.685	-0.547	2.9176e-09	ECDH10B_2748	uracil-DNA-glycosylase
trxC	444	1103	2.472	1.306	8.73879e-30	ECDH10B_2750	thioredoxin 2
yfiP	487	603	1.236	0.305	0.0474631	ECDH10B_2751	conserved protein
yfiQ	3332	1779	0.535	-0.903	4.54195e-23	ECDH10B_2752	fused predicted acyl-CoA synthetase: NAD(P)-binding subunit; ATP-binding subunit
kgtP	8719	30304	3.455	1.789	1.21776e-69	ECDH10B_2755	alpha-ketoglutarate transporter
yfiH	1992	2520	1.264	0.337	0.00143336	ECDH10B_2761	conserved protein
rluD	2772	3515	1.266	0.34	0.0110415	ECDH10B_2762	23S rRNA pseudouridine synthase
yfiA	20026	7409	0.373	-1.424	4.58416e-29	ECDH10B_2764	cold shock protein associated with 30S ribosomal subunit
pheL	741	398	0.542	-0.883	1.86797e-08	ECDH10B_2765	pheA gene leader peptide
pheA	1782	2891	1.616	0.692	7.6697e-07	ECDH10B_2766	bifunctional chorismate mutase P and prephenate dehydratase
rplS	78033	97221	1.245	0.316	0.00210897	ECDH10B_2773	50S ribosomal subunit protein L19
trmD	113643	146429	1.287	0.364	0.000289706	ECDH10B_2774	tRNA (guanine-1-)-methyltransferase
rimM	114143	143877	1.259	0.332	0.00279801	ECDH10B_2775	16S rRNA processing protein
rpsP	31317	39000	1.244	0.315	0.00082312	ECDH10B_2776	30S ribosomal subunit protein S16
smpA	6951	8599	1.236	0.306	0.0140703	ECDH10B_2783	small membrane lipoprotein
yfjF	1280	1617	1.262	0.336	0.0111498	ECDH10B_2784	predicted protein
yfjH	394	287	0.729	-0.456	0.00136622	ECDH10B_2789	CP4-57 prophage; predicted protein
yfjK	2655	1025	0.388	-1.367	2.20962e-35	ECDH10B_2793	CP4-57 prophage; conserved protein
yfjL	3224	1042	0.325	-1.623	1.72344e-55	ECDH10B_2794	CP4-57 prophage; predicted protein
yfjN	4251	3247	0.765	-0.386	0.000592949	ECDH10B_2796	CP4-57 prophage; RNase LS
ygaU	2158	1543	0.717	-0.481	0.000549639	ECDH10B_2832	predicted protein
stpA	1931	2729	1.41	0.496	0.000407193	ECDH10B_2836	DNA binding protein, nucleoid-associated
ygaC	343	692	2.01	1.007	4.76928e-15	ECDH10B_2838	predicted protein
nrdE	139	215	1.529	0.612	0.00974658	ECDH10B_2842	ribonucleoside-diphosphate reductase 2, alpha subunit
ygaZ	2640	3148	1.192	0.253	0.0166033	ECDH10B_2849	predicted transporter
luxS	11016	9215	0.837	-0.257	0.0127392	ECDH10B_2854	S-ribosylhomocysteinase
yqaA	2183	2511	1.15	0.202	0.0487101	ECDH10B_2857	conserved inner membrane protein
srlA	59	20	0.349	-1.518	1.35666e-05	ECDH10B_2870	glucitol/sorbitol-specific enzyme IIC component of PTS
srlE	79	43	0.546	-0.873	0.000731355	ECDH10B_2871	glucitol/sorbitol-specific enzyme IIB component of PTS
gutM	51	30	0.59	-0.76	0.0236227	ECDH10B_2874	DNA-binding transcriptional activator of glucitol operon
srlR	1234	410	0.335	-1.576	2.01015e-27	ECDH10B_2875	DNA-bindng transcriptional repressor
gutQ	2149	722	0.337	-1.567	2.33014e-54	ECDH10B_2876	predicted phosphosugar-binding protein
hypF	4144	632	0.154	-2.694	3.83118e-137	ECDH10B_2880	carbamoyl phosphate phosphatase and maturation protein for [NiFe] hydrogenases
hydN	849	72	0.087	-3.527	7.00056e-124	ECDH10B_2881	formate dehydrogenase-H, [4Fe-4S] ferredoxin subunit
ascG	1034	514	0.501	-0.998	8.61525e-09	ECDH10B_2882	DNA-binding transcriptional repressor
hycI	962	576	0.604	-0.728	0.000120127	ECDH10B_2885	protease involved in processing C-terminal end of HycE
hycH	216	139	0.65	-0.62	0.00176455	ECDH10B_2886	HycH
hycG	208	81	0.397	-1.331	2.11798e-09	ECDH10B_2887	hydrogenase 3 and formate hydrogenase complex, HycG subunit
hycF	118	17	0.156	-2.682	3.9068e-23	ECDH10B_2888	formate hydrogenlyase complex iron-sulfur protein
hycE	506	70	0.141	-2.83	2.27277e-64	ECDH10B_2889	hydrogenase 3, large subunit
hycD	217	29	0.141	-2.826	3.70832e-28	ECDH10B_2890	hydrogenase 3, membrane subunit
hycC	645	61	0.1	-3.32	2.14659e-56	ECDH10B_2891	hydrogenase 3, membrane subunit
hycB	353	8	0.027	-5.209	1.27162e-58	ECDH10B_2892	hydrogenase 3, Fe-S subunit
hycA	629	9	0.018	-5.786	2.58033e-85	ECDH10B_2893	regulator of the transcriptional regulator FhlA
hypA	241	20	0.09	-3.467	8.56875e-46	ECDH10B_2894	HypA
hypB	3901	276	0.072	-3.79	3.78177e-150	ECDH10B_2895	GTP hydrolase involved in nickel liganding into hydrogenases
hypC	814	68	0.086	-3.544	3.04918e-107	ECDH10B_2896	HypC
hypD	5737	793	0.14	-2.841	6.03863e-173	ECDH10B_2897	HypD
hypE	6682	1112	0.169	-2.568	2.45362e-96	ECDH10B_2898	carbamoyl phosphate phosphatase, hydrogenase 3 maturation protein
fhlA	2411	587	0.245	-2.027	5.06941e-65	ECDH10B_2899	DNA-binding transcriptional activator
mutS	4911	4282	0.872	-0.197	0.0480293	ECDH10B_2901	methyl-directed mismatch repair protein
ygbI	769	617	0.804	-0.314	0.0269467	ECDH10B_2903	predicted DNA-binding transcriptional regulator
ygbE	349	1250	2.883	1.528	0.0158507	ECDH10B_2917	conserved inner membrane protein
iap	990	1178	1.189	0.25	0.0349064	ECDH10B_2921	aminopeptidase in alkaline phosphatase isozyme conversion
sscR	1598	2312	1.445	0.531	4.28317e-07	ECDH10B_2933	6-pyruvoyl tetrahydrobiopterin synthase (PTPS)
ygcN	2144	1228	0.574	-0.8	8.39306e-17	ECDH10B_2934	predicted oxidoreductase with FAD/NAD(P)-binding domain
ygcO	177	24	0.145	-2.784	5.99806e-31	ECDH10B_2935	predicted 4Fe-4S cluster-containing protein
ygcP	375	60	0.164	-2.607	1.40911e-52	ECDH10B_2936	predicted anti-terminator regulatory protein
eno	138770	85289	0.616	-0.699	6.64364e-11	ECDH10B_2946	enolase
pyrG	41115	26077	0.636	-0.654	5.63815e-10	ECDH10B_2947	CTP synthetase
chpR	329	244	0.744	-0.427	0.00462065	ECDH10B_2950	antitoxin of the ChpA-ChpR toxin-antitoxin system
relA	4955	4294	0.867	-0.206	0.0367086	ECDH10B_2951	[no /product]
barA	2516	1896	0.754	-0.407	4.70502e-06	ECDH10B_2954	hybrid sensory histidine kinase, in two-component regulatory system with UvrY
truC	1246	1546	1.24	0.31	0.00409235	ECDH10B_2959	tRNA U65 pseudouridine synthase
ygdH	2832	2154	0.762	-0.392	0.00629242	ECDH10B_2964	conserved protein
fucO	691	302	0.442	-1.178	2.37463e-15	ECDH10B_2968	L-1,2-propanediol oxidoreductase
fucP	71	38	0.537	-0.896	0.0037987	ECDH10B_2970	L-fucose transporter
fucK	173	123	0.711	-0.492	0.0153302	ECDH10B_2972	L-fuculokinase
fucR	683	429	0.631	-0.664	8.59144e-08	ECDH10B_2974	DNA-binding transcriptional activator
ptsP	6968	5901	0.848	-0.239	0.0132964	ECDH10B_2999	fused PTS enzyme: PEP-protein phosphotransferase (enzyme I); GAF domain containing protein
ygdR	1412	1793	1.268	0.343	0.0154669	ECDH10B_3003	predicted protein
galR	1920	1579	0.823	-0.282	0.012657	ECDH10B_3009	DNA-binding transcriptional repressor
lysA	333	526	1.574	0.654	6.31555e-07	ECDH10B_3010	diaminopimelate decarboxylase, PLP-binding
yqeG	2230	3139	1.404	0.489	0.000242101	ECDH10B_3017	predicted transporter
yqeI	1235	255	0.209	-2.26	1.08815e-86	ECDH10B_3019	predicted transcriptional regulator
yqeJ	288	61	0.219	-2.191	2.52582e-35	ECDH10B_3020	predicted protein
ygeQ	684	994	1.449	0.535	0.000415467	ECDH10B_3038	[no /product]
xdhA	304	216	0.713	-0.488	0.00142385	ECDH10B_3041	xanthine dehydrogenase, molybdenum binding subunit
xdhC	87	55	0.646	-0.631	0.0378968	ECDH10B_3043	xanthine dehydrogenase, Fe-S binding subunit
ygeV	1372	374	0.275	-1.86	1.14319e-44	ECDH10B_3044	predicted DNA-binding transcriptional regulator
yqeB	699	334	0.482	-1.052	1.7449e-12	ECDH10B_3050	conserved protein with NAD(P)-binding Rossman fold
yqeC	339	83	0.247	-2.015	5.75819e-34	ECDH10B_3051	conserved protein
ygfJ	278	96	0.352	-1.506	3.03744e-18	ECDH10B_3052	conserved protein
idi	370	294	0.795	-0.332	0.0458649	ECDH10B_3063	isopentenyl diphosphate isomerase
ygfY	2299	1807	0.787	-0.345	0.00262361	ECDH10B_3071	conserved protein
ygfF	421	261	0.624	-0.681	0.00350819	ECDH10B_3076	predicted NAD(P)-binding oxidoreductase with NAD(P)-binding Rossmann-fold domain
gcvP	11162	6062	0.548	-0.867	9.79846e-06	ECDH10B_3077	glycine decarboxylase, PLP-dependent, subunit (protein P) of glycine cleavage complex
gcvH	6051	3218	0.534	-0.905	1.64804e-11	ECDH10B_3078	glycine cleavage complex lipoylprotein
rpiA	8694	7284	0.838	-0.255	0.00252403	ECDH10B_3089	ribose 5-phosphate isomerase, constitutive
ygfI	187	266	1.414	0.5	0.00826765	ECDH10B_3096	predicted DNA-binding transcriptional regulator
argO	342	555	1.616	0.693	1.76646e-07	ECDH10B_3098	arginine transporter
mscS	11309	16766	1.48	0.566	1.31521e-08	ECDH10B_3099	mechanosensitive channel
pgk	37485	17324	0.468	-1.096	8.52652e-09	ECDH10B_3101	phosphoglycerate kinase
epd	40584	22281	0.551	-0.86	6.66664e-15	ECDH10B_3102	D-erythrose 4-phosphate dehydrogenase
tktA	14669	12508	0.853	-0.229	0.0301082	ECDH10B_3110	transketolase 1, thiamin-binding
yggG	2336	3172	1.356	0.439	3.3774e-06	ECDH10B_3111	predicted peptidase
yqgB	983	1293	1.311	0.391	0.0108383	ECDH10B_3114	predicted protein
metK	7638	11165	1.458	0.544	8.27233e-06	ECDH10B_3117	methionine adenosyltransferase 1
yggW	2433	2836	1.165	0.22	0.0423918	ECDH10B_3130	predicted oxidoreductase
yggM	201	79	0.403	-1.312	1.53789e-11	ECDH10B_3131	conserved protein
ansB	21167	1774	0.086	-3.531	1.72454e-103	ECDH10B_3132	periplasmic L-asparaginase II
trmI	3493	4622	1.322	0.403	3.84828e-05	ECDH10B_3135	tRNA (m7G46) methyltransferase, SAM-dependent
mutY	3668	4429	1.207	0.271	0.00305743	ECDH10B_3136	adenine DNA glycosylase
mltC	1355	1752	1.289	0.366	0.0148972	ECDH10B_3138	membrane-bound lytic murein transglycosylase C
pppA	361	463	1.282	0.359	0.015649	ECDH10B_3141	bifunctional prepilin leader peptidase and methylase
yghG	56	102	1.809	0.855	0.000369435	ECDH10B_3142	predicted protein
yghF	110	171	1.556	0.638	0.00188675	ECDH10B_3143	predicted secretion pathway protein, C-type protein
yqgA	1436	316	0.223	-2.167	2.85497e-70	ECDH10B_3147	predicted inner membrane protein
speC	2227	2887	1.296	0.374	0.000217837	ECDH10B_3148	ornithine decarboxylase, constitutive
glcA	159	215	1.347	0.43	0.0234633	ECDH10B_3151	glycolate transporter
glcC	430	833	1.927	0.947	2.28703e-11	ECDH10B_3157	DNA-binding transcriptional dual regulator, glycolate-binding
hybG	677	276	0.411	-1.284	2.73049e-20	ECDH10B_3167	hydrogenase 2 accessory protein
hybF	614	332	0.546	-0.872	7.34053e-06	ECDH10B_3168	protein involved with the maturation of hydrogenases 1 and 2
hybE	1759	1064	0.609	-0.714	4.45712e-05	ECDH10B_3169	hydrogenase 2-specific chaperone
hybD	1935	1158	0.602	-0.733	9.55887e-07	ECDH10B_3170	predicted maturation element for hydrogenase 2
hybC	3359	981	0.298	-1.747	5.40843e-20	ECDH10B_3171	hydrogenase 2, large subunit
hybB	2009	253	0.129	-2.953	3.32502e-77	ECDH10B_3172	predicted hydrogenase 2 cytochrome b type component
hybA	3012	325	0.111	-3.174	9.84156e-91	ECDH10B_3173	hydrogenase 2 4Fe-4S ferredoxin-type component
hybO	6539	721	0.111	-3.166	9.07469e-213	ECDH10B_3174	hydrogenase 2, small subunit
yghZ	1349	325	0.244	-2.037	1.50382e-51	ECDH10B_3178	aldo-keto reductase
yqhA	2949	5402	1.827	0.869	6.5583e-16	ECDH10B_3179	conserved inner membrane protein
yghB	2196	1197	0.547	-0.871	2.67519e-18	ECDH10B_3184	conserved inner membrane protein
yqhD	1912	1214	0.638	-0.648	0.00109318	ECDH10B_3186	alcohol dehydrogenase, NAD(P)-dependent
dkgA	956	605	0.636	-0.652	0.00181216	ECDH10B_3187	2,5-diketo-D-gluconate reductase A
ygiQ	5978	9479	1.58	0.66	6.88707e-07	ECDH10B_3190	conserved protein
sufI	5735	6531	1.139	0.187	0.0425682	ECDH10B_3191	repressor protein for FtsI
plsC	1605	1959	1.219	0.285	0.0209337	ECDH10B_3192	1-acyl-sn-glycerol-3-phosphate acyltransferase
ygiS	829	613	0.742	-0.43	0.00118251	ECDH10B_3194	predicted transporter subunit: periplasmic-binding component of ABC superfamily
ygiW	4290	3299	0.771	-0.375	0.033652	ECDH10B_3198	conserved protein
mdaB	830	654	0.788	-0.344	0.00611252	ECDH10B_3202	NADPH quinone reductase
ygiN	7275	5092	0.702	-0.511	0.000214375	ECDH10B_3203	quinol monooxygenase
ribB	4308	7479	1.733	0.793	1.187e-19	ECDH10B_3215	3,4-dihydroxy-2-butanone-4-phosphate synthase
glgS	701	433	0.619	-0.692	3.40053e-05	ECDH10B_3223	predicted glycogen synthesis protein
glnE	3353	2729	0.815	-0.296	0.0439116	ECDH10B_3228	fused deadenylyltransferase; adenylyltransferase for glutamine synthetase
htrG	2299	4737	2.051	1.037	4.1902e-18	ECDH10B_3230	predicted signal transduction protein (SH3 domain)
cca	5108	6556	1.283	0.359	0.000237763	ECDH10B_3231	fused tRNA nucleotidyl transferase; 2'3'-cyclic phosphodiesterase and 2'nucleotidase and phosphatase
bacA	2016	2357	1.169	0.225	0.033166	ECDH10B_3232	undecaprenyl pyrophosphate phosphatase
ygiP	1376	74	0.056	-4.164	2.45795e-90	ECDH10B_3235	predicted DNA-binding transcriptional regulator
dnaG	15650	23582	1.504	0.589	1.55139e-08	ECDH10B_3241	DNA primase
yqjH	870	1258	1.441	0.527	0.000289036	ECDH10B_3245	predicted siderophore interacting protein
aer	556	784	1.408	0.493	0.000611934	ECDH10B_3247	fused signal transducer for aerotaxis sensory component; methyl accepting chemotaxis component
ygjH	42	18	0.453	-1.143	0.00235605	ECDH10B_3249	conserved protein
ebgR	1889	930	0.495	-1.016	1.40711e-14	ECDH10B_3250	DNA-binding transcriptional repressor
ygjO	2848	3938	1.38	0.465	0.000127993	ECDH10B_3259	predicted methyltransferase small domain
ygjR	1822	1023	0.564	-0.827	2.5489e-14	ECDH10B_3262	predicted NAD(P)-binding dehydrogenase
alx	883	1327	1.501	0.586	2.98884e-06	ECDH10B_3264	predicted inner membrane protein, part of terminus
uxaA	822	490	0.599	-0.741	7.45201e-09	ECDH10B_3267	altronate hydrolase
uxaC	563	307	0.548	-0.868	9.01859e-14	ECDH10B_3268	uronate isomerase
exuT	975	702	0.722	-0.47	0.00110848	ECDH10B_3269	hexuronate transporter
exuR	3412	2881	0.845	-0.243	0.0125833	ECDH10B_3270	DNA-binding transcriptional repressor
yhaH	1669	1332	0.799	-0.324	0.0205239	ECDH10B_3279	predicted inner membrane protein
yhaJ	1862	1336	0.72	-0.474	0.0141492	ECDH10B_3281	predicted DNA-binding transcriptional regulator
yhaO	236	123	0.537	-0.898	0.00599864	ECDH10B_3285	predicted transporter
tdcE	1559	693	0.449	-1.154	5.82473e-10	ECDH10B_3288	pyruvate formate-lyase 4/2-ketobutyrate formate-lyase
tdcD	1301	190	0.147	-2.763	1.03869e-97	ECDH10B_3289	propionate kinase/acetate kinase C, anaerobic
tdcC	2103	391	0.188	-2.41	4.23839e-68	ECDH10B_3290	L-threonine/L-serine transporter
tdcB	1130	60	0.055	-4.172	8.81478e-136	ECDH10B_3291	catabolic threonine dehydratase, PLP-dependent
tdcA	1189	81	0.072	-3.797	5.98064e-95	ECDH10B_3292	DNA-binding transcriptional activator
garD	475	230	0.491	-1.025	4.03131e-10	ECDH10B_3301	(D)-galactarate dehydrogenase
agaV	71	43	0.624	-0.682	0.0183235	ECDH10B_3306	N-acetylgalactosamine-specific enzyme IIB component of PTS
diaA	2276	2773	1.217	0.284	0.00171728	ECDH10B_3322	DnaA initiator-associating factor
yraR	356	258	0.727	-0.459	0.0192731	ECDH10B_3325	predicted nucleoside-diphosphate-sugar epimerase
yhbP	664	549	0.827	-0.274	0.0212788	ECDH10B_3327	conserved protein
yhbS	10096	3042	0.304	-1.718	1.16337e-46	ECDH10B_3329	predicted acyltransferase with acyl-CoA N-acyltransferase domain
yhbT	9958	2955	0.298	-1.746	2.34515e-95	ECDH10B_3330	predicted lipid carrier protein
yhbU	6392	228	0.036	-4.783	0	ECDH10B_3331	predicted peptidase (collagenase-like)
yhbV	5144	336	0.066	-3.914	2.69512e-302	ECDH10B_3332	predicted protease
deaD	43265	66561	1.535	0.619	2.37257e-09	ECDH10B_3335	ATP-dependent RNA helicase
rpsO	64190	82907	1.289	0.367	0.00929818	ECDH10B_3339	30S ribosomal subunit protein S15
yhbC	6586	8652	1.311	0.391	0.00262273	ECDH10B_3344	conserved protein
yhbX	365	276	0.759	-0.398	0.00625712	ECDH10B_3347	predicted hydrolase, inner membrane
secG	35956	54683	1.514	0.598	0.000341279	ECDH10B_3349	preprotein translocase membrane subunit
rrmJ	13235	15725	1.187	0.248	0.0296106	ECDH10B_3353	23S rRNA methyltransferase
greA	5401	7860	1.452	0.538	0.000120847	ECDH10B_3355	transcription elongation factor
dacB	1978	2332	1.178	0.236	0.0294191	ECDH10B_3356	D-alanyl-D-alanine carboxypeptidase
yhbE	8054	11709	1.451	0.537	9.52101e-07	ECDH10B_3358	conserved inner membrane protein
rpmA	66878	85104	1.271	0.346	0.000412655	ECDH10B_3359	50S ribosomal subunit protein L27
rplU	48519	59481	1.225	0.293	0.0069584	ECDH10B_3360	50S ribosomal subunit protein L21
mtgA	613	394	0.646	-0.63	1.11608e-05	ECDH10B_3382	biosynthetic peptidoglycan transglycosylase
elbB	1592	1078	0.679	-0.559	1.40649e-05	ECDH10B_3383	isoprenoid biosynthesis protein with amidotransferase-like domain
arcB	5870	4588	0.782	-0.355	0.000476321	ECDH10B_3385	hybrid sensory histidine kinase in two-component regulatory system with ArcA
yhcC	1593	192	0.122	-3.031	6.29595e-141	ECDH10B_3386	predicted Fe-S oxidoreductase
gltB	8187	10849	1.321	0.402	0.016376	ECDH10B_3387	glutamate synthase, large subunit
gltD	3998	5841	1.459	0.545	6.76508e-11	ECDH10B_3388	glutamate synthase, 4Fe-4S protein, small subunit
nanA	341	239	0.705	-0.505	0.000740835	ECDH10B_3402	N-acetylneuraminate lyase
rpsI	112916	152514	1.348	0.43	0.0025199	ECDH10B_3407	30S ribosomal subunit protein S9
rplM	97457	133998	1.371	0.456	0.00206043	ECDH10B_3408	50S ribosomal subunit protein L13
mdh	8570	11823	1.378	0.462	3.49873e-07	ECDH10B_3413	malate dehydrogenase, NAD(P)-binding
yhcN	6031	9082	1.498	0.583	0.00102425	ECDH10B_3415	conserved protein
mreB	21197	25384	1.196	0.259	0.0301082	ECDH10B_3427	cell wall structural complex MreBCD, actin-like component MreB
yhdA	3700	4685	1.265	0.339	0.00141689	ECDH10B_3428	conserved inner membrane protein
yhdH	4106	591	0.166	-2.589	7.09291e-11	ECDH10B_3429	predicted oxidoreductase, Zn-dependent and NAD(P)-binding
accC	29392	37144	1.262	0.336	0.00915615	ECDH10B_3431	acetyl-CoA carboxylase, biotin carboxylase subunit
yhdT	246	325	1.322	0.402	0.0114089	ECDH10B_3432	conserved inner membrane protein
panF	1513	1894	1.251	0.323	0.00312071	ECDH10B_3433	pantothenate:sodium symporter
dusB	36532	49371	1.348	0.431	0.00207534	ECDH10B_3435	tRNA-dihydrouridine synthase B
fis	22932	31037	1.351	0.434	0.00140913	ECDH10B_3436	global DNA-binding transcriptional dual regulator
yrdC	1618	2043	1.259	0.333	0.0402179	ECDH10B_3457	predicted ribosome maturation factor
def	5008	6232	1.244	0.315	0.00055897	ECDH10B_3461	peptide deformylase
fmt	7824	10274	1.312	0.391	0.000361428	ECDH10B_3462	10-formyltetrahydrofolate:L-methionyl-tRNA(fMet) N-formyltransferase
rsmB	3033	4284	1.407	0.493	0.00406439	ECDH10B_3463	16S rRNA m5C967 methyltransferase, S-adenosyl-L-methionine-dependent
rplQ	102985	144661	1.402	0.488	4.82991e-06	ECDH10B_3469	50S ribosomal subunit protein L17
rpoA	269277	351122	1.303	0.381	0.000108383	ECDH10B_3470	RNA polymerase, alpha subunit
rpsD	114530	140621	1.226	0.294	0.0449187	ECDH10B_3471	30S ribosomal subunit protein S4
rpsM	47822	58803	1.228	0.296	0.0392476	ECDH10B_3473	30S ribosomal subunit protein S13
secY	225147	280461	1.245	0.316	0.00249094	ECDH10B_3475	preprotein translocase membrane subunit
rplE	99471	130997	1.313	0.393	0.0198413	ECDH10B_3483	50S ribosomal subunit protein L5
rplX	62099	84925	1.365	0.449	0.000317808	ECDH10B_3484	50S ribosomal subunit protein L24
rplN	92281	118962	1.288	0.365	0.00123296	ECDH10B_3485	50S ribosomal subunit protein L14
rpsQ	75849	99884	1.315	0.395	0.000436317	ECDH10B_3486	30S ribosomal subunit protein S17
rpmC	23829	30429	1.275	0.351	0.00396862	ECDH10B_3487	50S ribosomal subunit protein L29
rplP	80370	108178	1.343	0.425	0.00390676	ECDH10B_3488	50S ribosomal subunit protein L16
rplV	68162	92556	1.351	0.434	0.0447272	ECDH10B_3490	50S ribosomal subunit protein L22
rpsJ	53533	69036	1.286	0.363	0.0448741	ECDH10B_3496	30S ribosomal subunit protein S10
gspC	74	109	1.46	0.546	0.0329656	ECDH10B_3499	general secretory pathway component, cryptic
bfd	101	380	3.567	1.835	8.54999e-10	ECDH10B_3512	bacterioferritin-associated ferredoxin
yheV	184	284	1.533	0.617	0.000137415	ECDH10B_3525	predicted protein
kefB	581	1110	1.902	0.927	5.89593e-13	ECDH10B_3526	potassium:proton antiporter
kefG	307	650	2.109	1.076	3.33244e-18	ECDH10B_3527	component of potassium effux complex with KefB
yhfA	3528	2457	0.697	-0.521	5.3929e-10	ECDH10B_3532	conserved protein
crp	25533	16925	0.664	-0.591	3.81505e-11	ECDH10B_3533	DNA-binding transcriptional dual regulator
yhfK	4651	3259	0.702	-0.511	1.79974e-07	ECDH10B_3534	conserved inner membrane protein
tsgA	4490	9015	1.992	0.994	4.03131e-10	ECDH10B_3540	predicted transporter
nirB	36102	3993	0.113	-3.15	7.20202e-125	ECDH10B_3541	nitrite reductase, large subunit, NAD(P)H-binding
nirD	8874	890	0.101	-3.302	2.10258e-270	ECDH10B_3542	nitrite reductase, NAD(P)H-binding, small subunit
nirC	3427	366	0.109	-3.2	1.9979e-149	ECDH10B_3543	nitrite transporter
cysG	7032	2950	0.422	-1.246	5.0689e-32	ECDH10B_3544	fused siroheme synthase 1,3-dimethyluroporphyriongen III dehydrogenase and siroheme ferrochelatase; uroporphyrinogen methyltransferase
yhfL	358	246	0.697	-0.521	0.0422211	ECDH10B_3545	conserved secreted peptide
yhfU	29	13	0.479	-1.063	0.0134469	ECDH10B_3553	predicted protein
php	58	36	0.626	-0.676	0.0402923	ECDH10B_3554	predicted hydrolase
yhfW	90	46	0.52	-0.943	0.000133682	ECDH10B_3555	predicted mutase
yhfX	83	38	0.473	-1.08	7.97135e-05	ECDH10B_3556	predicted amino acid racemase
yhfY	197	92	0.474	-1.078	1.00641e-09	ECDH10B_3557	conserved protein
yhfZ	552	246	0.448	-1.16	1.0319e-19	ECDH10B_3558	conserved protein
dam	3193	4095	1.281	0.358	0.000210839	ECDH10B_3562	DNA adenine methylase
damX	14077	16712	1.186	0.247	0.0124595	ECDH10B_3563	predicted protein
aroB	14840	18559	1.25	0.322	0.000645666	ECDH10B_3564	3-dehydroquinate synthase
aroK	10283	13386	1.3	0.379	0.000281932	ECDH10B_3565	shikimate kinase I
nudE	5108	9224	1.794	0.843	2.17806e-07	ECDH10B_3572	ADP-ribose diphosphatase
yrfF	3676	5623	1.527	0.611	3.30453e-09	ECDH10B_3573	predicted inner membrane protein
yhgE	1153	918	0.798	-0.326	0.00853475	ECDH10B_3577	predicted inner membrane protein
ompR	6203	5079	0.819	-0.288	0.00366538	ECDH10B_3580	DNA-binding response regulator in two-component regulatory system with Envz
feoB	9844	3911	0.403	-1.31	6.96403e-12	ECDH10B_3584	fused ferrous iron transporter, protein B: GTP-binding protein; membrane protein
yhgG	2413	953	0.399	-1.327	1.1395e-23	ECDH10B_3585	predicted DNA-binding transcriptional regulator
gntY	8964	15949	1.774	0.827	1.20459e-13	ECDH10B_3589	predicted gluconate transport associated protein
malT	18216	5770	0.318	-1.651	8.81731e-67	ECDH10B_3593	fused conserved protein; DNA-binding transcriptional activator, maltotriose-ATP-binding
glpR	2318	3198	1.378	0.462	3.28875e-07	ECDH10B_3597	DNA-binding transcriptional repressor
glpG	2926	4509	1.539	0.622	1.21662e-13	ECDH10B_3598	predicted intramembrane serine protease
glpE	669	2030	3.017	1.593	3.34934e-45	ECDH10B_3599	thiosulfate:cyanide sulfurtransferase (rhodanese)
glpD	3199	6356	1.98	0.986	1.41497e-22	ECDH10B_3600	sn-glycerol-3-phosphate dehydrogenase, aerobic, FAD/NAD(P)-binding
glgC	2409	1789	0.743	-0.428	0.000925935	ECDH10B_3604	glucose-1-phosphate adenylyltransferase
glgX	3143	2207	0.703	-0.507	0.000241634	ECDH10B_3605	glycogen debranching enzyme
glgB	6193	4452	0.721	-0.471	0.00664252	ECDH10B_3606	1,4-alpha-glucan branching enzyme
yhgN	1290	1576	1.221	0.289	0.0196176	ECDH10B_3608	predicted antibiotic transporter
gntK	261	183	0.707	-0.5	0.00358074	ECDH10B_3610	gluconate kinase 2; gluconate transport, GNT I system
yhhX	3036	2451	0.808	-0.308	0.0291826	ECDH10B_3613	predicted oxidoreductase with NAD(P)-binding Rossmann-fold domain
yhhY	424	298	0.703	-0.508	0.000649757	ECDH10B_3615	predicted acetyltransferase
ugpE	21	69	3.179	1.669	4.13485e-08	ECDH10B_3625	glycerol-3-phosphate transporter subunit; membrane component of ABC superfamily
ugpA	23	59	2.454	1.295	3.05736e-05	ECDH10B_3626	glycerol-3-phosphate transporter subunit; membrane component of ABC superfamily
ugpB	110	314	2.816	1.494	3.13002e-22	ECDH10B_3627	glycerol-3-phosphate transporter subunit; periplasmic-binding component of ABC superfamily
yhhQ	489	739	1.508	0.592	0.000162817	ECDH10B_3645	conserved inner membrane protein
yhhT	401	310	0.774	-0.37	0.0177148	ECDH10B_3648	predicted inner membrane protein
nikA	7225	346	0.049	-4.342	5.37224e-196	ECDH10B_3650	nickel transporter subunit; periplasmic-binding component of ABC superfamily
nikB	3430	135	0.041	-4.622	0	ECDH10B_3651	nickel transporter subunit; membrane component of ABC superfamily
nikC	3513	149	0.044	-4.52	0	ECDH10B_3652	nickel transporter subunit; membrane component of ABC superfamily
nikD	3790	242	0.067	-3.906	2.34828e-115	ECDH10B_3653	nickel transporter subunit; ATP-binding component of ABC superfamily
nikE	3446	177	0.053	-4.248	3.22238e-234	ECDH10B_3654	nickel transporter subunit; ATP-binding component of ABC superfamily
nikR	2075	420	0.204	-2.294	7.96457e-93	ECDH10B_3655	DNA-binding transcriptional repressor, Ni-binding
pitA	26867	20176	0.753	-0.41	0.00633455	ECDH10B_3669	phosphate transporter, low-affinity
uspA	18147	10028	0.555	-0.851	5.34824e-13	ECDH10B_3671	universal stress global response regulator
yhiP	4934	3130	0.636	-0.654	4.82984e-10	ECDH10B_3672	predicted transporter
slp	1093	744	0.684	-0.547	3.83418e-05	ECDH10B_3682	outer membrane lipoprotein
hdeB	2185	1629	0.747	-0.421	0.000699547	ECDH10B_3685	acid-resistance protein
hdeA	6072	4623	0.762	-0.392	3.66474e-06	ECDH10B_3686	stress response protein acid-resistance protein
hdeD	1326	895	0.678	-0.561	0.000124963	ECDH10B_3687	acid-resistance membrane protein
gadE	583	197	0.345	-1.537	3.68019e-19	ECDH10B_3688	acid-induced positive regulator of glutamate-dependent acid resistance
mdtE	177	102	0.574	-0.801	0.000289706	ECDH10B_3689	multidrug resistance efflux transporter
mdtF	1102	880	0.8	-0.321	0.0147574	ECDH10B_3690	multidrug transporter, RpoS-dependent
gadX	2315	1641	0.711	-0.491	0.00246628	ECDH10B_3693	DNA-binding transcriptional dual regulator
gadA	736	507	0.69	-0.536	0.00167274	ECDH10B_3694	glutamate decarboxylase A, PLP-dependent
yhjA	664	333	0.504	-0.987	1.1763e-17	ECDH10B_3695	predicted cytochrome C peroxidase
yhjB	288	373	1.292	0.37	0.0372205	ECDH10B_3697	predicted DNA-binding response regulator in two-component regulatory system
yhjD	695	507	0.73	-0.455	0.000103399	ECDH10B_3699	conserved inner membrane protein
kdgK	4498	2867	0.638	-0.648	4.48788e-14	ECDH10B_3703	ketodeoxygluconokinase
bcsF	205	138	0.671	-0.575	0.00656856	ECDH10B_3714	predicted protein
bcsG	1467	981	0.67	-0.578	1.65147e-09	ECDH10B_3715	predicted inner membrane protein
yhjV	765	1086	1.414	0.5	0.00230772	ECDH10B_3718	predicted transporter
dppF	565	818	1.441	0.527	4.25752e-05	ECDH10B_3719	dipeptide transporter; ATP-binding component of ABC superfamily
dppD	447	614	1.368	0.452	0.00115118	ECDH10B_3720	dipeptide transporter; ATP-binding component of ABC superfamily
dppC	362	480	1.318	0.399	0.00610578	ECDH10B_3721	dipeptide transporter; membrane component of ABC superfamily
dppB	492	700	1.415	0.5	0.00107386	ECDH10B_3722	dipeptide transporter; membrane component of ABC superfamily
dppA	3209	4132	1.284	0.361	0.0233174	ECDH10B_3723	dipeptide transporter; periplasmic-binding component of ABC superfamily
yhjX	26819	5772	0.217	-2.206	8.00295e-121	ECDH10B_3726	predicted transporter
tag	831	593	0.715	-0.485	1.9651e-05	ECDH10B_3728	3-methyl-adenine DNA glycosylase I, constitutive
yiaD	1969	2977	1.51	0.594	1.42048e-08	ECDH10B_3731	predicted outer membrane lipoprotein
yiaF	18089	15186	0.84	-0.251	0.0159863	ECDH10B_3733	conserved protein
ysaB	171	284	1.652	0.724	1.16452e-05	ECDH10B_3741	predicted protein
yiaA	129	195	1.507	0.592	0.00924196	ECDH10B_3743	conserved inner membrane protein
yiaB	36	69	1.864	0.899	0.00288208	ECDH10B_3744	conserved inner membrane protein
bax	8576	12711	1.478	0.564	9.61152e-06	ECDH10B_3751	conserved protein
malS	1773	1373	0.775	-0.367	0.00128879	ECDH10B_3752	alpha-amylase
avtA	3795	5706	1.501	0.586	2.00877e-09	ECDH10B_3753	valine-pyruvate aminotransferase
ysaA	3399	648	0.193	-2.371	5.95673e-75	ECDH10B_3754	predicted hydrogenase, 4Fe-4S ferredoxin-type component
aldB	188	88	0.474	-1.078	6.97741e-07	ECDH10B_3769	aldehyde dehydrogenase B
yiaY	139	63	0.46	-1.121	2.43061e-08	ECDH10B_3770	predicted Fe-containing alcohol dehydrogenase
selB	7075	3505	0.496	-1.01	5.50127e-35	ECDH10B_3771	selenocysteinyl-tRNA-specific translation factor
yibF	1005	1576	1.562	0.644	5.00177e-06	ECDH10B_3773	predicted glutathione S-transferase
mtlA	2689	1855	0.692	-0.531	3.49187e-06	ECDH10B_3780	fused mannitol-specific PTS enzymes: IIA components; IIB components; IIC components
mtlD	3244	2285	0.705	-0.504	5.75786e-09	ECDH10B_3781	mannitol-1-phosphate dehydrogenase, NAD(P)-binding
yibT	2074	1611	0.778	-0.362	0.00255363	ECDH10B_3783	predicted protein
lldP	1044	1682	1.607	0.684	1.00026e-06	ECDH10B_3785	L-lactate permease
lldR	299	430	1.436	0.522	5.59226e-05	ECDH10B_3786	DNA-binding transcriptional repressor
lldD	574	757	1.317	0.397	0.00170094	ECDH10B_3787	L-lactate dehydrogenase, FMN-linked
cysE	3664	4220	1.151	0.204	0.0248049	ECDH10B_3789	serine acetyltransferase
gpsA	12019	8645	0.72	-0.473	5.65445e-06	ECDH10B_3790	glycerol-3-phosphate dehydrogenase (NAD+)
secB	11493	8299	0.723	-0.468	9.20157e-08	ECDH10B_3791	protein export chaperone
grxC	2736	2228	0.815	-0.295	0.0310819	ECDH10B_3792	glutaredoxin 3
gpmI	67140	17300	0.26	-1.941	3.71482e-52	ECDH10B_3794	phosphoglycero mutase III, cofactor-independent
envC	6516	4980	0.765	-0.386	0.000205344	ECDH10B_3795	protease with a role in cell division
yibD	243	309	1.271	0.346	0.0451653	ECDH10B_3797	predicted glycosyl transferase
kdtA	3265	4133	1.265	0.339	0.00800921	ECDH10B_3815	3-deoxy-D-manno-octulosonic-acid transferase (KDO transferase)
rpmG	52091	70639	1.353	0.437	0.000945501	ECDH10B_3818	50S ribosomal subunit protein L33
rpmB	100836	131229	1.299	0.377	0.00994572	ECDH10B_3819	50S ribosomal subunit protein L28
dfp	3798	3008	0.793	-0.334	0.00907455	ECDH10B_3821	fused 4'-phosphopantothenoylcysteine decarboxylase; phosphopantothenoylcysteine synthetase, FMN-binding
pyrE	1612	1012	0.63	-0.666	3.4671e-07	ECDH10B_3824	orotate phosphoribosyltransferase
yicG	2449	1949	0.797	-0.327	0.00573478	ECDH10B_3828	conserved inner membrane protein
spoT	24385	28424	1.165	0.22	0.0453997	ECDH10B_3832	bifunctional (p)ppGpp synthetase II and guanosine-3',5'-bis pyrophosphate 3'-pyrophosphohydrolase
yicE	1248	1784	1.426	0.512	0.00113601	ECDH10B_3836	predicted transporter
yicM	998	2325	2.317	1.212	9.47218e-22	ECDH10B_3845	predicted transporter
ivbL	1056	570	0.546	-0.874	1.00312e-05	ECDH10B_3855	ilvB operon leader peptide
emrD	5706	7148	1.251	0.323	0.0135711	ECDH10B_3856	multidrug efflux system protein
yidF	720	166	0.235	-2.089	1.2063e-40	ECDH10B_3857	predicted DNA-binding transcriptional regulator
yidE	2673	2054	0.77	-0.378	0.000224887	ECDH10B_3871	predicted transporter
yidA	4961	3935	0.794	-0.333	0.00159935	ECDH10B_3883	predicted hydrolase
recF	3230	4053	1.254	0.326	0.000206442	ECDH10B_3886	gap repair protein
rpmH	17044	25862	1.514	0.598	9.08649e-07	ECDH10B_3889	50S ribosomal subunit protein L34
rnpA	9477	13335	1.404	0.489	0.000274246	ECDH10B_3890	protein C5 component of RNase P
yidD	3968	6133	1.541	0.624	2.80971e-06	ECDH10B_3891	predicted protein
yidC	44468	55263	1.242	0.312	0.00218914	ECDH10B_3892	cytoplasmic insertase into membrane protein, Sec system
tnaC	40	5	0.167	-2.586	5.03088e-07	ECDH10B_3894	tryptophanase leader peptide
tnaA	1372	386	0.285	-1.813	7.80112e-42	ECDH10B_3895	tryptophanase/L-cysteine desulfhydrase, PLP-dependent
tnaB	255	83	0.331	-1.595	3.43898e-16	ECDH10B_3896	tryptophan transporter of low affinity
yieG	4760	7022	1.47	0.556	0.000260954	ECDH10B_3901	predicted inner membrane protein
yieI	181	476	2.606	1.382	3.88947e-21	ECDH10B_3903	predicted inner membrane protein
cbrC	379	667	1.755	0.811	6.10226e-09	ECDH10B_3904	conserved protein
phoU	2542	2953	1.161	0.215	0.0304029	ECDH10B_3911	negative regulator of PhoR/PhoB two-component regulator
pstB	1571	2130	1.352	0.435	0.000386715	ECDH10B_3912	phosphate transporter subunit; ATP-binding component of ABC superfamily
pstA	1255	1782	1.417	0.503	1.80693e-07	ECDH10B_3913	phosphate transporter subunit; membrane component of ABC superfamily
pstC	1182	1638	1.383	0.468	3.54816e-05	ECDH10B_3914	phosphate transporter subunit; membrane component of ABC superfamily
glmU	46925	36855	0.786	-0.347	0.000309345	ECDH10B_3917	fused N-acetyl glucosamine-1-phosphate uridyltransferase; glucosamine-1-phosphate acetyl transferase
atpB	30765	35504	1.154	0.206	0.029162	ECDH10B_3925	F0 sector of membrane-bound ATP synthase, subunit a
gidB	1970	2293	1.164	0.219	0.0249461	ECDH10B_3927	methyltransferase, SAM-dependent methyltransferase, glucose-inhibited cell-division protein
viaA	5211	1546	0.298	-1.745	2.30835e-66	ECDH10B_3933	Von Willebrand Factor Type A (VWA) domain-containing protein
trkD	6989	3557	0.51	-0.97	1.31791e-25	ECDH10B_3935	potassium transporter
rbsD	20519	5516	0.274	-1.87	2.12766e-28	ECDH10B_3936	predicted cytoplasmic sugar-binding protein
rbsA	14653	3672	0.252	-1.987	8.40146e-85	ECDH10B_3937	fused D-ribose transporter subunits of ABC superfamily: ATP-binding components
rbsC	11562	3718	0.324	-1.626	7.95731e-44	ECDH10B_3938	D-ribose transporter subunit; membrane component of ABC superfamily
rbsB	24238	5079	0.211	-2.247	1.30363e-152	ECDH10B_3939	D-ribose transporter subunit; periplasmic-binding compoent of ABC superfamily
rbsK	10336	2522	0.245	-2.028	1.06993e-118	ECDH10B_3940	ribokinase
hsrA	1705	1044	0.614	-0.704	2.43188e-11	ECDH10B_3943	predicted multidrug or homocysteine efflux system
yieP	4994	2502	0.503	-0.992	7.44423e-22	ECDH10B_3944	predicted transcriptional regulator
hdfR	1229	950	0.773	-0.371	0.000583008	ECDH10B_3951	DNA-binding transcriptional regulator
ilvY	1252	912	0.73	-0.454	0.000565097	ECDH10B_3962	DNA-binding transcriptional dual regulator
ilvC	2785	1839	0.661	-0.597	3.46523e-10	ECDH10B_3963	ketol-acid reductoisomerase, NAD(P)-binding
rho	34121	44210	1.293	0.371	0.0141492	ECDH10B_3972	transcription termination factor
rfe	8277	7014	0.848	-0.238	0.0255836	ECDH10B_3973	Undecaprenyl-phosphate alpha-N-acetylglucosaminyl 1-phosphate transferase
rffD	5870	5101	0.87	-0.202	0.0322349	ECDH10B_3976	UDP-N-acetyl-D-mannosamine dehydrogenase
rffG	4566	3976	0.871	-0.199	0.0401444	ECDH10B_3977	dTDP-D-glucose 4,6-dehydratase
leuT	11028	16937	1.521	0.605	0.0167717	ECDH10B_3985	"tRNA-Leu"
argX	883	1228	1.385	0.47	0.0174888	ECDH10B_3985	"tRNA-Arg"
yifK	3550	4719	1.328	0.409	0.000158701	ECDH10B_3985	predicted transporter
hemD	2875	2358	0.821	-0.285	0.00144615	ECDH10B_3995	uroporphyrinogen III synthase
yifL	1722	1437	0.835	-0.26	0.00631282	ECDH10B_4000	predicted lipoprotein
dapF	8649	7410	0.857	-0.222	0.0115609	ECDH10B_4001	diaminopimelate epimerase
corA	6271	7331	1.169	0.225	0.0240812	ECDH10B_4007	magnesium/nickel/cobalt transporter
rarD	670	1184	1.761	0.816	7.59194e-09	ECDH10B_4010	predicted chloramphenical resistance permease
yigI	346	1008	2.881	1.526	1.52975e-24	ECDH10B_4011	conserved protein
yigL	2670	2173	0.814	-0.296	0.00749925	ECDH10B_4017	predicted hydrolase
udp	17492	5963	0.343	-1.545	2.34194e-49	ECDH10B_4022	uridine phosphorylase
rmuC	1570	932	0.596	-0.747	3.62519e-14	ECDH10B_4023	predicted recombination limiting protein
ubiE	5156	4247	0.824	-0.279	0.0320679	ECDH10B_4024	bifunctional 2-octaprenyl-6-methoxy-1,4-benzoquinone methylase and S-adenosylmethionine:2-DMK methyltransferase
ubiB	6287	4888	0.778	-0.362	0.000118956	ECDH10B_4026	2-octaprenylphenol hydroxylase
tatA	14000	8364	0.599	-0.739	7.5845e-13	ECDH10B_4027	TatABCE protein translocation system subunit
tatB	9274	6118	0.661	-0.598	3.6869e-13	ECDH10B_4028	TatABCE protein translocation system subunit
tatC	10397	7556	0.728	-0.458	4.28431e-05	ECDH10B_4029	TatABCE protein translocation system subunit
tatD	1688	1351	0.802	-0.318	0.00907455	ECDH10B_4030	Mg-dependent DNase
rfaH	1242	1685	1.355	0.438	0.0011953	ECDH10B_4031	DNA-binding transcriptional antiterminator
ubiD	8285	10101	1.219	0.285	0.00346564	ECDH10B_4032	3-octaprenyl-4-hydroxybenzoate decarboxylase
yihD	2484	1982	0.799	-0.323	0.0141738	ECDH10B_4047	conserved protein
yihG	613	818	1.332	0.414	0.00679029	ECDH10B_4051	predicted endonuclease
glnG	2438	1713	0.704	-0.506	3.84762e-05	ECDH10B_4058	fused DNA-binding response regulator in two-component regulatory system with GlnL: response regulator; sigma54 interaction protein
glnL	1270	792	0.626	-0.675	4.49577e-06	ECDH10B_4059	sensory histidine kinase in two-component regulatory system with GlnG
glnA	21015	15773	0.752	-0.41	0.00862078	ECDH10B_4060	glutamine synthetase
yihL	315	104	0.338	-1.565	8.33297e-18	ECDH10B_4062	predicted DNA-binding transcriptional regulator
yihM	466	123	0.268	-1.899	5.0625e-33	ECDH10B_4063	predicted sugar phosphate isomerase
yihN	307	122	0.402	-1.314	2.86487e-16	ECDH10B_4064	predicted transporter
yihO	177	243	1.371	0.455	0.0192054	ECDH10B_4066	predited transporter
yihV	237	124	0.53	-0.916	7.22084e-07	ECDH10B_4073	predicted sugar kinase
yihW	1204	985	0.818	-0.289	0.00439829	ECDH10B_4074	predicted DNA-binding transcriptional regulator
yihX	1906	1478	0.776	-0.366	0.00110858	ECDH10B_4075	predicted hydrolase
rbn	1333	1004	0.753	-0.409	0.000289706	ECDH10B_4076	predicted inner membrane protein
dtd	2247	1645	0.733	-0.448	6.94964e-05	ECDH10B_4077	D-Tyr-tRNA(Tyr) deacylase
yiiD	3400	2899	0.853	-0.229	0.0304861	ECDH10B_4078	predicted acetyltransferase
fdhE	4862	6890	1.415	0.501	3.32382e-07	ECDH10B_4081	formate dehydrogenase formation protein
fdoI	4316	7278	1.682	0.751	7.03901e-15	ECDH10B_4082	formate dehydrogenase-O, cytochrome b556 subunit
fdoH	6467	11047	1.703	0.768	1.23555e-12	ECDH10B_4083	formate dehydrogenase-O, Fe-S subunit
fdoG	23326	45586	1.947	0.961	1.96264e-18	ECDH10B_4084	formate dehydrogenase-O, large subunit
rhaR	149	96	0.65	-0.621	0.00365548	ECDH10B_4096	DNA-binding transcriptional activator, L-rhamnose-binding
sodA	12407	26539	2.129	1.09	4.56625e-20	ECDH10B_4098	superoxide dismutase, Mn
yiiM	612	407	0.668	-0.581	0.00139291	ECDH10B_4100	conserved protein
pfkA	80017	23907	0.3	-1.735	2.10715e-73	ECDH10B_4105	6-phosphofructokinase I
cdh	972	1351	1.383	0.468	0.0132915	ECDH10B_4107	CDP-diacylglycerol phosphotidylhydrolase
tpiA	77225	35896	0.466	-1.102	6.20874e-42	ECDH10B_4108	triosephosphate isomerase
yiiS	1142	550	0.484	-1.048	7.22077e-13	ECDH10B_4111	conserved protein
yiiT	2210	1035	0.471	-1.088	4.1902e-18	ECDH10B_4112	stress-induced protein
fpr	3575	2857	0.8	-0.322	0.00386991	ECDH10B_4113	ferredoxin-NADP reductase
glpX	9701	2936	0.304	-1.716	1.51221e-69	ECDH10B_4114	fructose 1,6-bisphosphatase II
glpK	3032	1568	0.519	-0.947	3.98222e-15	ECDH10B_4115	glycerol kinase
glpF	820	536	0.655	-0.61	1.36234e-07	ECDH10B_4116	glycerol facilitator
rraA	24781	10611	0.431	-1.213	3.00934e-19	ECDH10B_4118	ribonuclease E (RNase E) inhibitor protein
hslU	8368	10636	1.269	0.344	0.00567127	ECDH10B_4120	molecular chaperone and ATPase component of HslUV protease
cytR	3513	1983	0.566	-0.822	1.56733e-21	ECDH10B_4123	DNA-binding transcriptional dual regulator
rpmE	55621	75594	1.354	0.438	0.0153728	ECDH10B_4125	50S ribosomal subunit protein L31
metF	1214	1552	1.278	0.354	0.0188207	ECDH10B_4130	5,10-methylenetetrahydrofolate reductase
katG	24288	9351	0.389	-1.363	5.71947e-20	ECDH10B_4131	catalase/hydroperoxidase HPI(I)
yijE	923	689	0.748	-0.419	4.62517e-05	ECDH10B_4132	predicted permease
gldA	6001	1723	0.29	-1.786	6.4772e-41	ECDH10B_4134	glycerol dehydrogenase, NAD
frwD	52	27	0.533	-0.907	0.0115267	ECDH10B_4141	predicted enzyme IIB component of PTS
yijP	2694	3698	1.367	0.451	0.00915702	ECDH10B_4143	conserved inner membrane protein
sthA	2258	6588	2.899	1.536	1.06686e-42	ECDH10B_4151	soluble pyridine nucleotide transhydrogenase
trmA	3528	4369	1.238	0.308	0.00228796	ECDH10B_4154	tRNA (uracil-5-)-methyltransferase
secE	18442	22149	1.2	0.264	0.00274228	ECDH10B_4169	preprotein translocase membrane subunit
nusG	28491	35399	1.242	0.312	0.00127616	ECDH10B_4170	transcription termination factor
rplK	51437	70850	1.375	0.46	2.09454e-05	ECDH10B_4171	50S ribosomal subunit protein L11
rplA	162774	213667	1.311	0.39	0.000664595	ECDH10B_4172	50S ribosomal subunit protein L1
rplJ	159849	239118	1.493	0.578	5.18689e-07	ECDH10B_4173	50S ribosomal subunit protein L10
rplL	187041	262089	1.398	0.484	5.7562e-05	ECDH10B_4174	50S ribosomal subunit protein L7/L12
thiH	489	1022	2.079	1.056	9.97836e-17	ECDH10B_4178	thiamin biosynthesis ThiGH complex subunit
thiG	275	598	2.157	1.109	9.2308e-16	ECDH10B_4179	thiamin biosynthesis ThiGH complex subunit
thiS	59	103	1.727	0.789	0.000671604	ECDH10B_4180	sulphur carrier protein
thiF	261	568	2.154	1.107	4.14332e-14	ECDH10B_4181	thiamin (thiazole moiety) biosynthesis protein
thiE	231	475	2.029	1.021	2.43272e-07	ECDH10B_4182	thiamin phosphate synthase (thiamin phosphate pyrophosphorylase)
thiC	995	1819	1.819	0.863	3.40382e-10	ECDH10B_4183	thiamin (pyrimidine moiety) biosynthesis protein
rsd	1557	2879	1.837	0.877	1.0174e-07	ECDH10B_4184	stationary phase protein, binds sigma 70 RNA polymerase subunit
zraS	822	317	0.388	-1.366	1.45358e-33	ECDH10B_4192	sensory histidine kinase in two-component regulatory system with ZraR
zraR	1911	1104	0.58	-0.785	1.29365e-09	ECDH10B_4193	fused DNA-binding response regulator in two-component regulatory system with ZraS: response regulator; sigma54 interaction protein
yjaA	159	232	1.455	0.541	0.0130478	ECDH10B_4200	conserved protein
metA	389	534	1.368	0.452	0.00413789	ECDH10B_4202	homoserine transsuccinylase
aceB	2577	4215	1.628	0.703	3.26311e-07	ECDH10B_4203	malate synthase A
aceA	1881	3416	1.8	0.848	8.27645e-06	ECDH10B_4204	isocitrate lyase
aceK	574	1139	1.969	0.978	4.07953e-12	ECDH10B_4205	isocitrate dehydrogenase kinase/phosphatase
pepE	14382	1519	0.108	-3.217	1.36199e-140	ECDH10B_4210	(alpha)-aspartyl dipeptidase
pgi	23530	16429	0.701	-0.513	0.00200983	ECDH10B_4214	glucosephosphate isomerase
yjbF	59	117	1.953	0.965	2.96081e-05	ECDH10B_4216	predicted lipoprotein
yjbG	39	80	2.029	1.021	0.000131847	ECDH10B_4217	conserved protein
yjbH	416	559	1.343	0.425	0.00757622	ECDH10B_4218	predicted porin
yjbA	165	260	1.565	0.646	6.84444e-05	ECDH10B_4219	predicted phosphate starvation inducible protein
malG	2682	872	0.326	-1.615	2.58626e-75	ECDH10B_4221	maltose transporter subunit; membrane component of ABC superfamily
malF	2468	725	0.295	-1.76	1.07443e-57	ECDH10B_4222	maltose transporter subunit; membrane component of ABC superfamily
malE	10320	4432	0.433	-1.208	2.25266e-16	ECDH10B_4223	maltose transporter subunit; periplasmic-binding component of ABC superfamily
malK	3508	832	0.238	-2.069	1.99475e-130	ECDH10B_4224	fused maltose transport subunit, ATP-binding component of ABC superfamily; regulatory protein
lamB	7614	2416	0.319	-1.647	4.90854e-47	ECDH10B_4225	maltose outer membrane porin (maltoporin)
malM	3560	1098	0.311	-1.684	2.02628e-45	ECDH10B_4226	maltose regulon periplasmic protein
ubiC	1064	1623	1.523	0.607	1.02532e-08	ECDH10B_4228	chorismate pyruvate lyase
ubiA	1522	2509	1.646	0.719	2.9926e-13	ECDH10B_4229	p-hydroxybenzoate octaprenyltransferase
plsB	9027	11098	1.228	0.296	0.0123161	ECDH10B_4230	glycerol-3-phosphate O-acyltransferase
zur	2247	1349	0.602	-0.733	7.71626e-14	ECDH10B_4235	DNA-binding transcriptional repressor, Zn(II)-binding
qor	1307	901	0.691	-0.534	2.84615e-05	ECDH10B_4240	quinone oxidoreductase, NADPH-dependent
aphA	1732	646	0.376	-1.411	5.03354e-29	ECDH10B_4244	acid phosphatase/phosphotransferase, class B, non-specific
yjbQ	1062	852	0.802	-0.318	0.0049861	ECDH10B_4245	conserved protein
yjbR	1107	887	0.803	-0.317	0.00991315	ECDH10B_4246	conserved protein
yjcB	2995	7258	2.403	1.265	5.36486e-18	ECDH10B_4249	predicted inner membrane protein
soxS	2915	3801	1.301	0.379	0.01737	ECDH10B_4251	DNA-binding transcriptional dual regulator
soxR	333	260	0.783	-0.353	0.033166	ECDH10B_4252	DNA-binding transcriptional dual regulator, Fe-S center for redox-sensing
yjcE	1954	1559	0.799	-0.323	0.0171626	ECDH10B_4255	predicted cation/proton antiporter
acs	218	294	1.342	0.424	0.0060117	ECDH10B_4259	acetyl-CoA synthetase
nrfA	2845	412	0.148	-2.753	1.99801e-66	ECDH10B_4260	nitrite reductase, formate-dependent, cytochrome
gltP	8713	10870	1.246	0.318	0.01332	ECDH10B_4268	glutamate/aspartate:proton symporter
fdhF	9312	2375	0.26	-1.941	7.61803e-27	ECDH10B_4270	formate dehydrogenase-H, selenopolypeptide subunit
rpiB	96	61	0.639	-0.646	0.00537641	ECDH10B_4281	ribose 5-phosphate isomerase B/allose 6-phosphate isomerase
yjdP	478	672	1.406	0.492	0.00016765	ECDH10B_4282	conserved protein
yjdA	240	328	1.365	0.449	0.00780669	ECDH10B_4301	conserved protein with nucleoside triphosphate hydrolase domain
yjcZ	79	113	1.414	0.499	0.0261359	ECDH10B_4302	conserved protein
proP	15812	32918	2.073	1.051	9.53304e-20	ECDH10B_4303	proline/glycine betaine transporter
basR	643	492	0.765	-0.387	0.00190509	ECDH10B_4305	DNA-binding response regulator in two-component regulatory system with BasS
adiC	483	155	0.325	-1.62	2.12823e-26	ECDH10B_4307	arginine:agmatin
melR	222	61	0.281	-1.83	6.87359e-22	ECDH10B_4310	DNA-binding transcriptional dual regulator
fumB	2210	267	0.124	-3.013	1.64109e-70	ECDH10B_4314	anaerobic class I fumarate hydratase (fumarase B)
dcuB	1929	232	0.124	-3.017	2.3564e-77	ECDH10B_4315	C4-dicarboxylate antiporter
yjdI	130	68	0.525	-0.928	0.000160601	ECDH10B_4318	conserved protein
yjdJ	276	172	0.625	-0.679	0.000577591	ECDH10B_4319	predicted acyltransferase with acyl-CoA N-acyltransferase domain
yjdK	912	49	0.055	-4.186	2.77931e-130	ECDH10B_4320	predicted protein
yjdO	435	24	0.059	-4.088	1.30538e-85	ECDH10B_4321	predicted protein
yjdL	193	246	1.27	0.345	0.0352204	ECDH10B_4323	predicted transporter
cadB	396	205	0.524	-0.933	3.25845e-05	ECDH10B_4325	predicted lysine/cadaverine transporter
cadC	1551	769	0.497	-1.007	2.82501e-25	ECDH10B_4326	DNA-binding transcriptional activator
dcuA	24299	8661	0.357	-1.484	8.50306e-83	ECDH10B_4331	C4-dicarboxylate antiporter
aspA	64359	6973	0.109	-3.195	4.16732e-292	ECDH10B_4332	aspartate ammonia-lyase
groS	3962	5119	1.288	0.365	0.0405551	ECDH10B_4335	Cpn10 chaperonin GroES, small subunit of GroESL
groL	30227	41528	1.369	0.453	0.00792905	ECDH10B_4336	Cpn60 chaperonin GroEL, large subunit of GroESL
yjeI	6137	4591	0.749	-0.416	0.000553783	ECDH10B_4337	conserved protein
ecnA	949	1275	1.342	0.425	0.00030343	ECDH10B_4341	entericidin A membrane lipoprotein, antidote entericidin B
ecnB	2035	2624	1.286	0.363	0.0487898	ECDH10B_4342	entericidin B membrane lipoprotein
sugE	1504	2166	1.435	0.521	0.00194306	ECDH10B_4343	multidrug efflux system protein
ampC	1802	348	0.195	-2.358	7.44877e-117	ECDH10B_4345	beta-lactamase/D-alanine carboxypeptidase
frdD	18725	1262	0.069	-3.856	1.42125e-180	ECDH10B_4346	fumarate reductase (anaerobic), membrane anchor subunit
frdC	15311	1062	0.07	-3.835	0	ECDH10B_4347	fumarate reductase (anaerobic), membrane anchor subunit
frdA	69609	5552	0.081	-3.632	0	ECDH10B_4349	fumarate reductase (anaerobic) catalytic and NAD/flavoprotein subunit
hflK	15508	18308	1.18	0.239	0.00694013	ECDH10B_4369	modulator for HflB protease specific for phage lambda cII repressor
hflC	13917	17486	1.256	0.328	0.000281932	ECDH10B_4370	modulator for HflB protease specific for phage lambda cII repressor
rlmB	2748	3510	1.277	0.352	0.00161543	ECDH10B_4375	23S rRNA (Gm2251)-methyltransferase
aidB	679	533	0.785	-0.349	0.0400698	ECDH10B_4382	isovaleryl CoA dehydrogenase
yjfO	662	417	0.634	-0.658	2.0506e-06	ECDH10B_4384	conserved protein
ulaB	29	14	0.52	-0.942	0.0288666	ECDH10B_4389	L-ascorbate-specific enzyme IIB component of PTS
rpsF	65548	118339	1.796	0.845	2.30884e-09	ECDH10B_4395	30S ribosomal subunit protein S6
rpsR	32878	63532	1.921	0.942	7.17067e-11	ECDH10B_4397	30S ribosomal subunit protein S18
rplI	73941	138499	1.863	0.898	1.62317e-10	ECDH10B_4398	50S ribosomal subunit protein L9
cycA	3571	5435	1.519	0.604	1.05493e-09	ECDH10B_4403	D-alanine/D-serine/glycine transporter
ytfF	414	1072	2.562	1.357	1.3756e-17	ECDH10B_4405	predicted inner membrane protein
cpdB	1250	855	0.684	-0.548	1.12111e-05	ECDH10B_4408	2':3'-cyclic-nucleotide 2'-phosphodiesterase
ytfK	4546	7352	1.611	0.688	5.89682e-07	ECDH10B_4412	conserved protein
ytfL	2335	2998	1.283	0.359	0.000794567	ECDH10B_4413	predicted inner membrane protein
chpB	223	162	0.73	-0.453	0.0172755	ECDH10B_4420	toxin of the ChpB-ChpS toxin-antitoxin system
ytfQ	190	247	1.295	0.373	0.0217607	ECDH10B_4422	predicted sugar transporter subunit: periplasmic-binding component of ABC superfamily
nrdG	1379	119	0.089	-3.497	9.49417e-97	ECDH10B_4432	anaerobic ribonucleotide reductase activating protein
nrdD	19928	2275	0.117	-3.099	2.78405e-98	ECDH10B_4433	anaerobic ribonucleoside-triphosphate reductase
treC	1175	281	0.241	-2.051	3.63572e-76	ECDH10B_4434	trehalose-6-P hydrolase
treB	1416	527	0.375	-1.413	5.72082e-32	ECDH10B_4435	fused trehalose(maltose)-specific PTS enzyme: IIB component; IIC component
treR	645	822	1.274	0.349	0.00278569	ECDH10B_4436	DNA-binding transcriptional repressor
yjgK	2273	1295	0.571	-0.807	4.38027e-13	ECDH10B_4445	conserved protein
yjgL	266	203	0.764	-0.389	0.0274028	ECDH10B_4446	predicted protein
rraB	13750	11333	0.825	-0.278	0.0160358	ECDH10B_4448	ribonuclease E inhibitor protein
yjgM	622	818	1.314	0.394	0.00297518	ECDH10B_4449	predicted acetyltransferase
idnK	82	53	0.656	-0.608	0.0146483	ECDH10B_4461	D-gluconate kinase, thermosensitive
intB	1501	1869	1.245	0.316	0.0286761	ECDH10B_4464	KpLE2 phage-like element; predicted integrase
fecB	1551	2065	1.325	0.406	0.0453459	ECDH10B_4488	KpLE2 phage-like element; iron-dicitrate transporter subunit; periplasmic-binding component of ABC superfamily
fecA	3678	7348	1.967	0.976	2.7762e-05	ECDH10B_4489	KpLE2 phage-like element; ferric citrate outer membrane transporter
fecR	218	564	2.534	1.341	2.64348e-09	ECDH10B_4490	KpLE2 phage-like element; transmembrane signal transducer for ferric citrate transport
fecI	224	673	2.905	1.539	1.62317e-09	ECDH10B_4491	KpLE2 phage-like element; RNA polymerase, sigma 19 factor
yjhQ	106	74	0.704	-0.506	0.0324833	ECDH10B_4509	KpLE2 phage-like element; predicted acetyltransferase
yjhX	142	45	0.326	-1.619	4.24057e-13	ECDH10B_4510	conserved protein
yjhS	69	102	1.454	0.54	0.0333548	ECDH10B_4512	conserved protein
mdoB	2320	2830	1.219	0.286	0.0313942	ECDH10B_4515	[no /product]
yjjB	267	77	0.292	-1.774	6.45803e-24	ECDH10B_4519	conserved inner membrane protein
yjjP	969	259	0.269	-1.894	1.25323e-47	ECDH10B_4520	predicted inner membrane protein
fhuF	987	5021	4.051	2.018	0.000277784	ECDH10B_4523	ferric iron reductase involved in ferric hydroximate transport
rsmC	4045	4829	1.193	0.255	0.0446028	ECDH10B_4528	16S RNA m2G1207 methylase
prfC	11643	14564	1.249	0.321	0.0139828	ECDH10B_4532	peptide chain release factor RF-3
osmY	2748	6404	2.311	1.208	7.5235e-17	ECDH10B_4533	periplasmic protein
ytjA	1612	3479	2.14	1.098	8.81865e-14	ECDH10B_4534	predicted protein
yjjV	1081	754	0.701	-0.512	0.0163582	ECDH10B_4536	predicted DNase
yjjW	5084	299	0.06	-4.053	1.12103e-210	ECDH10B_4537	predicted pyruvate formate lyase activating enzyme
yjjI	8192	285	0.036	-4.807	6.9414e-273	ECDH10B_4538	conserved protein
deoC	2164	1257	0.583	-0.779	1.99506e-09	ECDH10B_4539	2-deoxyribose-5-phosphate aldolase, NAD(P)-linked
deoA	2337	1276	0.549	-0.864	3.00739e-07	ECDH10B_4540	thymidine phosphorylase
lplA	1223	1019	0.834	-0.263	0.0416583	ECDH10B_4544	lipoate-protein ligase A
nadR	3413	2645	0.775	-0.367	0.000755918	ECDH10B_4548	NadR transcriptional repressor / ribosylnicotinamide kinase / NMN adenylyltransferase
rob	9849	8311	0.845	-0.244	0.0286325	ECDH10B_4554	DNA-binding transcriptional activator
creD	399	537	1.347	0.43	0.00859559	ECDH10B_4558	inner membrane protein
arcA	48125	19607	0.409	-1.291	2.05349e-56	ECDH10B_4559	DNA-binding response regulator in two-component regulatory system with ArcB or CpxA
yjtD	659	517	0.785	-0.35	0.0349564	ECDH10B_4561	predicted rRNA methyltransferase
isrB	75	806	10.334	3.369	4.26349e-80	0	small RNA
rybA	526	1873	3.524	1.817	4.1445e-39	0	small RNA
metV	1471	3367	2.245	1.167	7.75875e-07	0	"tRNA-Met"
leuX	16	36	2.092	1.065	0.00573478	0	"tRNA-Leu"
metW	6066	12658	2.059	1.042	5.30414e-07	0	"tRNA-Met"
ryeE	364	704	1.927	0.947	1.33614e-12	0	small RNA
rygA	276	526	1.884	0.914	6.34473e-05	0	small RNA
lysV	457	824	1.782	0.833	0.000485099	0	"tRNA-Lys"
alaW	555	996	1.77	0.823	0.00129805	0	"tRNA-Ala"
lysQ	1350	2403	1.758	0.814	0.000635866	0	"tRNA-Lys"
ffs	236	416	1.741	0.8	0.00224169	0	4.5S RNA
metZ	507	885	1.73	0.791	0.000242101	0	"tRNA-Met"
alaX	1122	1957	1.717	0.779	0.00457606	0	"tRNA-Ala"
leuU	5399	9338	1.712	0.776	0.000418844	0	"tRNA-Leu"
alaU	1065	1817	1.685	0.752	0.00363533	0	"tRNA-Ala"
lysW	5549	9401	1.682	0.75	6.05422e-05	0	"tRNA-Lys"
valW	401	678	1.677	0.746	0.000316242	0	"tRNA-Val"
glyX	4169	7051	1.676	0.745	0.000456417	0	"tRNA-Gly"
lysZ	3275	5534	1.674	0.743	0.000622607	0	"tRNA-Lys"
rttR	50	85	1.669	0.739	0.00974435	0	regulatory RNA
glyY	3150	5316	1.668	0.738	0.00283301	0	"tRNA-Gly"
metU	4740	7972	1.668	0.738	0.000386715	0	"tRNA-Met"
alaV	2843	4797	1.664	0.735	0.00638933	0	"tRNA-Ala"
ryeA	915	1543	1.662	0.733	0.00930305	0	small RNA
lysY	2305	3827	1.65	0.722	4.7666e-05	0	"tRNA-Lys"
alaT	2766	4617	1.647	0.72	0.00703593	0	"tRNA-Ala"
metT	1865	3082	1.644	0.717	2.62707e-05	0	"tRNA-Met"
ileT	341	565	1.64	0.714	0.00271768	0	"tRNA-Ile"
glnW	12256	20226	1.634	0.709	0.00164894	0	"tRNA-Gln"
serW	166	270	1.627	0.702	0.000391663	0	"tRNA-Ser"
glnU	12900	21054	1.617	0.693	0.00181248	0	"tRNA-Gln"
leuW	6894	11138	1.601	0.679	0.0025199	0	"tRNA-Leu"
valY	4370	7043	1.598	0.676	0.00184467	0	"tRNA-Val"
tyrV	2264	3633	1.593	0.672	0.00128731	0	"tRNA-Tyr"
tyrT	1517	2437	1.592	0.671	0.00308474	0	"tRNA-Tyr"
valZ	7359	11731	1.581	0.661	0.00213278	0	"tRNA-Val"
glnX	5712	9130	1.58	0.66	0.012548	0	"tRNA-Gln"
valX	16949	26912	1.579	0.659	0.000238137	0	"tRNA-Val"
valT	16960	26915	1.576	0.656	0.000925863	0	"tRNA-Val"
valU	317	494	1.55	0.632	0.000991618	0	"tRNA-Val"
serX	97	150	1.547	0.629	0.00159741	0	"tRNA-Ser"
rybB	82	127	1.546	0.628	0.0237775	0	small RNA
glnV	8657	13397	1.532	0.615	0.0155085	0	"tRNA-Gln"
lysT	9999	15411	1.532	0.615	0.00134781	0	"tRNA-Lys"
leuV	887	1365	1.529	0.613	0.00261267	0	"tRNA-Leu"
leuP	2671	4097	1.526	0.61	0.000677461	0	"tRNA-Leu"
gltW	4212	6360	1.504	0.589	0.000210249	0	"tRNA-Glu"
rdlA	210	307	1.463	0.549	0.00103038	0	ncRNA
ileU	152	225	1.457	0.543	0.0322349	0	"tRNA-Ile"
ileV	358	521	1.444	0.53	0.0407099	0	"tRNA-Ile"
selC	92	133	1.439	0.525	0.0345713	0	"tRNA-Sec"
gltU	662	959	1.438	0.524	0.0376764	0	"tRNA-Glu"
gltT	11833	17070	1.437	0.523	0.00126547	0	"tRNA-Glu"
leuZ	10880	15752	1.437	0.523	0.0349564	0	"tRNA-Leu"
glyV	1431	2051	1.427	0.513	0.00795657	0	"tRNA-Gly"
leuQ	342	488	1.425	0.511	0.000116773	0	"tRNA-Leu"
metY	3280	4567	1.389	0.474	0.00135865	0	"tRNA-Met"
rygD	348	482	1.384	0.469	0.0104967	0	small RNA
sraB	359	495	1.375	0.46	0.00616568	0	small RNA
argU	220	293	1.331	0.412	0.0468474	0	"tRNA-Arg"
thrT	4608	6107	1.322	0.403	0.00913569	0	"tRNA-Thr"
tyrU	8473	11209	1.32	0.4	0.0135138	0	"tRNA-Tyr"
rygC	330	431	1.304	0.382	0.0340001	0	small RNA
rydB	241	151	0.631	-0.664	0.000443601	0	regulatory RNA
csrB	153219	88067	0.58	-0.787	5.26622e-05	0	regulatory RNA
pheV	99	47	0.485	-1.044	0.000131046	0	"tRNA-Phe"
csrC	64716	30498	0.475	-1.075	2.69427e-13	0	regulatory RNA
pBIC_00006	110	77	0.697	-0.522	0.0189007	pBIC_00006	putative transposase
pBIC_00007	247	110	0.45	-1.152	5.16e-12	pBIC_00007	Transposase DDE domain protein
pBIC_00008	256	104	0.412	-1.281	1.2e-13	pBIC_00008	Transposase DDE domain protein
pBIC_00010	1807	2107	1.165	0.22	0.0486467	pBIC_00010	hypothetical protein
pBIC_00034	4125	3052	0.741	-0.432	3.15e-05	pBIC_00034	conjugal transfert protein TraG
pBIC_00064	3745	3173	0.848	-0.238	0.0472838	pBIC_00064	Transglycosylase SLT domain protein
pBIC_00068	4004	3293	0.823	-0.28	0.0137126	higA	Antitoxin HigA
pBIC_00069	3600	2784	0.774	-0.369	0.000846589	pBIC_00069	hypothetical protein
pBIC_00097	323	204	0.635	-0.655	6.44e-06	pBIC_00097	putative transposase
pBIC_00098	190	92	0.491	-1.027	5.31e-07	pBIC_00098	Helix-turn-helix domain protein
pBIC_00107	48	93	1.911	0.935	0.0031555	pBIC_00107	Transposase
pBIC_00108	119	50	0.43	-1.218	4.94e-08	pBIC_00108	hypothetical protein
pBIC_00109	450	300	0.669	-0.579	7.65e-06	yjcC	putative membrane protein YjcC
pBIC_00129	937	1288	1.374	0.458	0.000194448	mepM	Murein DD-endopeptidase MepM
pBIC_00131	2404	3018	1.253	0.326	0.00344241	copA	Copper resistance protein A precursor
pBIC_00132	725	939	1.291	0.369	0.0350266	copB	Copper resistance protein B precursor
pBIC_00134	1107	1373	1.239	0.309	0.00834912	copD	Copper resistance protein D
pBIC_00135	1001	1188	1.185	0.245	0.0235432	copR	Transcriptional activator protein CopR
pBIC_00136	1205	1491	1.237	0.307	0.00948183	copS	Sensor kinase CopS
pBIC_00137	336	423	1.255	0.328	0.0304861	pcoE	putative copper-binding protein PcoE precursor
pBIC_00168	3282	2429	0.741	-0.433	0.000196756	pBIC_00168	diguanylate cyclase
pBIC_00169	1063	840	0.791	-0.338	0.0270662	pBIC_00169	hypothetical protein
pBIC_00170	29463	22147	0.753	-0.41	0.000216524	clpC	ATP-dependent Clp protease ATP-binding subunit ClpC
pBIC_00171	11647	7775	0.669	-0.58	4.35e-07	hspA	Heat shock protein
pBIC_00172	4274	2662	0.624	-0.68	1.51e-08	pBIC_00172	Helix-turn-helix domain protein
pBIC_00176	379	266	0.704	-0.507	0.00179348	pBIC_00176	Transposase
pBIC_00177	108	75	0.695	-0.525	0.0290458	pBIC_00177	hypothetical protein
pBIC_00186	217	165	0.764	-0.388	0.0401679	pBIC_00186	Transposase
genes with FC values >2 or <0.5 are highlighted in grey
