# Supplementary material for: Transcriptional Landscape of a blaKPC-2 Plasmid and Response to Imipenem Exposure in Escherichia coli TOP10
Source: Front Microbiol. 2018 Dec 3;9:2929. doi: 10.3389/fmicb.2018.02929 (PMC6286996; doi:10.3389/fmicb.2018.02929)
Supplement: Table S3 — Effet of imipenem on pBIC1a genes. [file Table_3.xlsx]

## Sheet: Feuil1
Table S3. Effet of imipenem on pBIC1a genes
pBIC1a	gene name	Counts (without imipenem)	Counts (with imipenem)	FoldChange	log2FoldChange	adjusted p-value	Annotation
pBIC_00001		3114	3281	1.053	0.075	0.591510384854624	Aldehyde dehydrogenase
pBIC_00002		194	190	0.987	-0.02	0.943803660808092	putative resolvase
pBIC_00003		246	233	0.946	-0.081	0.717984280225835	hypothetical protein
pBIC_00004		430	483	1.123	0.167	0.521860683256547	hypothetical protein
pBIC_00005		17017	15949	0.938	-0.093	0.576934239541479	p019 of ISKpn31
pBIC_00006		110	77	0.697	-0.522	0.0189006744302781	Transposase
pBIC_00007		247	110	0.45	-1.152	5.16261493036125E-12	Mobile element protein
pBIC_00008		256	104	0.412	-1.281	1.20458621618026E-13	Tnp-ISKpn6
pBIC_00009	blaKPC-2	61369	68773	1.12	0.164	0.141793954658273	KPC-2
pBIC_00010		1807	2107	1.165	0.22	0.0486466957480775	hypothetical protein
pBIC_00011	istA	7	12	1.556	0.638	0.327963679476084	ISKpn7
pBIC_00012	istB	14	16	1.149	0.2	0.80114153223426	ISKpn7
pBIC_00013	TnpA	330	309	0.941	-0.088	0.654977140894753	Transposase
pBIC_00014	TnpR	554	566	1.023	0.033	0.886272365170935	Resolvase
pBIC_00015		9013	9049	1.004	0.006	0.975456120076707	hypothetical protein
pBIC_00016		1942	2087	1.075	0.104	0.496710276295325	hypothetical protein
pBIC_00017		270	289	1.075	0.105	0.603911040347817	Transposase
pBIC_00018		3467	3134	0.905	-0.145	0.225362326720074	hypothetical protein
pBIC_00019	finO	4760	4210	0.885	-0.176	0.134231846706447	IncF plasmid conjugative transfer fertility inhibition protein FinO
pBIC_00020	repA	2797	3082	1.101	0.139	0.554221218907811	DNA replication protein (IncFIIk)
pBIC_00021	repB	4153	4374	1.053	0.074	0.785721304427232	Replication regulatory protein
pBIC_00022	nucC	185	185	0.999	-0.001	0.996063063573448	Endonuclease
pBIC_00023		275	270	0.98	-0.03	0.90151516354815	hypothetical protein
pBIC_00024	yihA	214	204	0.949	-0.076	0.810003430412939	hypothetical protein
pBIC_00025		224	255	1.137	0.185	0.318555960959103	hypothetical protein
pBIC_00026		172	202	1.17	0.226	0.229904572747698	hypothetical protein
pBIC_00027	finO	1106	974	0.883	-0.18	0.230154896861796	IncF plasmid conjugative transfer fertility inhibition protein FinO
pBIC_00028	traX	257	228	0.895	-0.161	0.498603962548312	IncF plasmid conjugative transfer pilin acetylase TraX
pBIC_00029	traI	1336	1167	0.874	-0.194	0.203736412806175	IncF plasmid conjugative transfer DNA-nicking and unwinding protein TraI
pBIC_00030	traD	426	392	0.92	-0.12	0.559534896679964	IncF plasmid conjugative transfer protein TraD
pBIC_00031		137	145	1.059	0.083	0.810041163598819	hypothetical protein
pBIC_00032	traT	5311	4729	0.891	-0.166	0.3221376477939	IncF plasmid conjugative transfer surface exclusion protein TraT
pBIC_00033	traS	3266	3107	0.952	-0.071	0.677793719332468	IncF plasmid conjugative transfer surface exclusion protein TraS
pBIC_00034	traG	4125	3052	0.741	-0.432	0.0000314693415270694	IncF plasmid conjugative transfer protein TraG
pBIC_00035	traH	223	206	0.922	-0.117	0.680598051200133	IncF plasmid conjugative transfer pilus assembly protein TraH
pBIC_00036		45	39	0.883	-0.179	0.705200268321852	hypothetical protein
pBIC_00037	trbB	104	86	0.832	-0.265	0.321060523718595	IncF plasmid conjugative transfer protein TrbB
pBIC_00038	traQ	34	28	0.821	-0.284	0.623585088480638	IncF plasmid conjugative transfer protein TraQ
pBIC_00039	traF	126	104	0.829	-0.27	0.315019711618726	IncF plasmid conjugative transfer pilus assembly protein TraF
pBIC_00040		162	147	0.91	-0.135	0.619367241674281	hypothetical protein
pBIC_00041		68	60	0.883	-0.18	0.633649112591205	hypothetical protein
pBIC_00042	trbE	32	37	1.109	0.149	0.779001916368987	IncF plasmid conjugative transfer protein TrbE
pBIC_00043	traN	491	448	0.911	-0.135	0.541127285095319	IncF plasmid conjugative transfer protein TraN
pBIC_00044	trbC	121	108	0.892	-0.165	0.590146075387801	IncF plasmid conjugative transfer protein TrbC
pBIC_00045	traU	245	233	0.951	-0.072	0.789302502883446	IncF plasmid conjugative transfer pilus assembly protein TraU
pBIC_00046	traW	126	123	0.979	-0.031	0.925656254101686	IncF plasmid conjugative transfer pilus assembly protein TraW
pBIC_00047	trbI	93	81	0.859	-0.22	0.467549642299867	IncF plasmid conjugative transfer protein TrbI
pBIC_00048	traC	778	800	1.026	0.037	0.903015005438414	IncF plasmid conjugative transfer pilus assembly protein TraC
pBIC_00049		117	120	1.028	0.039	0.896895873397565	hypothetical protein
pBIC_00050		118	114	0.968	-0.047	0.903234689130565	hypothetical protein
pBIC_00051		73	61	0.825	-0.278	0.525762496776314	hypothetical protein
pBIC_00052		41	31	0.744	-0.427	0.319926950724952	hypothetical protein
pBIC_00053		152	149	0.976	-0.035	0.919043692857815	hypothetical protein
pBIC_00054	traV	327	319	0.975	-0.036	0.887078266293761	IncF plasmid conjugative transfer pilus assembly protein TraV
pBIC_00055	traP	339	332	0.981	-0.028	0.903117535018125	IncF plasmid conjugative transfer protein TraP
pBIC_00056	traB	778	776	0.996	-0.005	0.983787692275381	IncF plasmid conjugative transfer pilus assembly protein TraB
pBIC_00057	traK	481	494	1.026	0.037	0.896895873397565	IncF plasmid conjugative transfer pilus assembly protein TraK
pBIC_00058	traE	518	536	1.033	0.047	0.88240634175738	IncF plasmid conjugative transfer pilus assembly protein TraE
pBIC_00059	traL	3397	3369	0.992	-0.011	0.958390884930955	IncF plasmid conjugative transfer pilus assembly protein TraL
pBIC_00060	traA	6217	5926	0.953	-0.069	0.595546730128411	IncF plasmid conjugative transfer pilin protein TraA
pBIC_00061	traY	632	530	0.84	-0.252	0.293103303590195	IncF plasmid conjugative transfer regulator TraY
pBIC_00062	traJ	600	694	1.157	0.21	0.268813067351704	IncF plasmid conjugative transfer regulator TraJ
pBIC_00063	traM	4327	4189	0.969	-0.046	0.812390107589412	IncF plasmid conjugative transfer mating signal transduction protein TraM
pBIC_00064		3745	3173	0.848	-0.238	0.0472837770144815	lytic transglycosylase
pBIC_00065		128	140	1.098	0.135	0.607916856615344	hypothetical protein
pBIC_00066		417	423	1.017	0.025	0.937532801540449	unnamed protein product
pBIC_00067		76	89	1.174	0.232	0.515912514560412	hypothetical protein
pBIC_00068	higA	4004	3293	0.823	-0.28	0.0137125638446403	antitoxine HigA
pBIC_00069		3600	2784	0.774	-0.369	0.000846588551313737	hypothetical protein phage-related
pBIC_00070		97	105	1.076	0.106	0.761956049529688	hypothetical protein
pBIC_00071		78	75	0.96	-0.059	0.882534184431833	hypothetical protein
pBIC_00072		208	190	0.912	-0.133	0.618347111606317	hypothetical protein
pBIC_00073		1474	1438	0.975	-0.036	0.859734833163565	hypothetical protein
pBIC_00074		1010	939	0.93	-0.105	0.464602478717871	hypothetical protein
pBIC_00075		63	75	1.212	0.277	0.401958077016348	hypothetical protein
pBIC_00076		601	507	0.845	-0.243	0.0545066953389768	Mobile element protein
pBIC_00077		183	183	0.994	-0.008	0.975456120076707	hypothetical protein
pBIC_00078		20	18	0.934	-0.098	0.884728490036281	hypothetical protein
pBIC_00079	psiA	42	43	1.011	0.015	0.97622710659352	PsiA protein
pBIC_00080	psiB	32	32	0.999	-0.002	0.996957435860634	PsiB protein
pBIC_00081		206	200	0.97	-0.045	0.87159162097362	hypothetical protein
pBIC_00082	parB	31	30	0.953	-0.069	0.906732877795097	ParB
pBIC_00083	ssb	99	91	0.913	-0.131	0.667073618648942	Single-stranded DNA-binding protein
pBIC_00084		81	102	1.257	0.33	0.302005998094434	hypothetical protein
pBIC_00085		70	73	1.046	0.065	0.875719786799249	SAM-dependent methyltransferase
pBIC_00086		118	111	0.948	-0.078	0.804847840571207	hypothetical protein
pBIC_00087	ydaB	9	11	1.138	0.186	0.829746077250211	YdaB
pBIC_00088		62	68	1.1	0.137	0.735183117800434	hypothetical protein
pBIC_00089		430	411	0.96	-0.059	0.807053818759537	hypothetical protein
pBIC_00090		337	292	0.87	-0.201	0.296076278291535	DNA polymerase III theta subunit
pBIC_00091		68	57	0.844	-0.244	0.49239850800353	Antirestriction protein klcA
pBIC_00092		37	23	0.65	-0.621	0.144167555704826	hypothetical protein
pBIC_00093		625	569	0.913	-0.132	0.448805719487029	hypothetical protein
pBIC_00094		1872	1771	0.947	-0.079	0.683689028753481	Retron-type RNA-directed DNA polymerase;Ontology_term
pBIC_00095	umuD	187	154	0.824	-0.28	0.205080241394211	Error-prone repair protein UmuD
pBIC_00096	umuC	367	333	0.908	-0.14	0.400227788522963	Error-prone lesion bypass DNA polymerase V (UmuC)
pBIC_00097		323	204	0.635	-0.655	6.44119919532729E-06	Mobile element protein
pBIC_00098		190	92	0.491	-1.027	5.31005908392028E-07	Mobile element protein
pBIC_00099		23	24	1.051	0.071	0.911453221684827	hypothetical protein
pBIC_00100		333	363	1.093	0.129	0.538616099910416	hypothetical protein
pBIC_00101	sopB/parB	1385	1325	0.956	-0.065	0.738628050051768	Chromosome (plasmid) partitioning protein ParB
pBIC_00102	sopA/parA	1581	1363	0.862	-0.214	0.183141678404092	Chromosome (plasmid) partitioning protein ParA
pBIC_00103	repA2	5817	5174	0.89	-0.169	0.109853280165528	replicase (IncFI)
pBIC_00104		677	674	0.997	-0.005	0.983787692275381	Resolvase/Recombinase
pBIC_00105		9	9	1.03	0.043	0.964394258799201	hypothetical protein
pBIC_00106		1064	1116	1.049	0.069	0.663753387196335	sensor domain-containing diguanylate cyclase
pBIC_00107		48	93	1.911	0.935	0.0031555008954884	Mobile element protein (IS903B)
pBIC_00108		119	50	0.43	-1.218	4.93774286137167E-08	hypothetical protein
pBIC_00109		450	300	0.669	-0.579	7.65427026997054E-06	putative membrane protein YjcC
pBIC_00110		21	14	0.655	-0.609	0.241993361981927	hypothetical protein
pBIC_00111		518	480	0.924	-0.114	0.675985451805043	hypothetical protein
pBIC_00112		2766	2355	0.852	-0.231	0.159986797808747	Secondary glycine betaine transporter BetU
pBIC_00113		98	98	0.997	-0.005	0.988949476167123	Mobile element protein (IS1F)
pBIC_00114		124	110	0.891	-0.166	0.540054571786691	Mobile element protein (IS1F)
pBIC_00115		1200	1080	0.901	-0.15	0.405357076391414	Mobile element protein (ISEc11)
pBIC_00116		238	213	0.902	-0.149	0.599405056326844	Mobile element protein (ISEc11)
pBIC_00117		199	198	1.002	0.002	0.993711217496583	Mobile element protein
pBIC_00118		40	44	1.084	0.117	0.793077960175531	Mobile element protein
pBIC_00119		1187	1066	0.899	-0.154	0.261052528105985	Silver-binding protein
pBIC_00120	cusS	1826	1797	0.984	-0.023	0.882534184431833	Osmosensitive K+ channel histidine kinase
pBIC_00121	cusR	2438	2394	0.983	-0.025	0.896895873397565	Copper-sensing two-component system response regulator CusR
pBIC_00122	cusC	194	221	1.132	0.178	0.407584012094217	Cation efflux system protein CusC precursor
pBIC_00123	cusF	153	136	0.881	-0.182	0.459308101560743	Cation efflux system protein CusF precursor
pBIC_00124	cusB	343	343	0.997	-0.004	0.987359040204213	Cobalt/zinc/cadmium efflux RND transporter membrane fusion protein CzcB family
pBIC_00125	cusA	567	611	1.076	0.106	0.521860683256547	Cobalt-zinc-cadmium resistance protein CzcAB Cation efflux system protein CusA
pBIC_00126	copG	304	269	0.883	-0.18	0.435077856002004	CopG protein
pBIC_00127		878	743	0.847	-0.24	0.0864265152004383	Lead cadmium zinc and mercury transporting ATPase B Copper-translocating P-type ATPase
pBIC_00128		219	179	0.82	-0.287	0.136903307509592	hypothetical protein
pBIC_00129	mepM	937	1288	1.374	0.458	0.000194448323455471	Cell wall endopeptidase-family M23/M37
pBIC_00130		258	214	0.832	-0.265	0.135687138986758	Copper-binding protein PcoE
pBIC_00131		2404	3018	1.253	0.326	0.00344241153870828	Multicopper oxidase
pBIC_00132	copB	725	939	1.291	0.369	0.0350266106083877	Copper resistance protein B
pBIC_00133	copC	514	603	1.173	0.23	0.0854967706647165	Copper resistance protein CopC
pBIC_00134	copD	1107	1373	1.239	0.309	0.00834911762599042	Copper resistance protein D
pBIC_00135		1001	1188	1.185	0.245	0.0235431916876475	DNA-binding heavy metal response regulator
pBIC_00136		1205	1491	1.237	0.307	0.00948183349864894	Heavy metal sensor histidine kinase
pBIC_00137		336	423	1.255	0.328	0.0304861076998324	probable copper-binding protein
pBIC_00138		411	445	1.08	0.111	0.534677838092579	hypothetical protein
pBIC_00139		373	387	1.04	0.056	0.785721304427232	Mobile element protein
pBIC_00140		131	163	1.239	0.309	0.330445635326912	Aquaporin Z
pBIC_00141		633	473	0.749	-0.417	0.0803120689768605	N-acetyltransferase
pBIC_00142	arsR	175	186	1.06	0.084	0.764362992308655	Arsenical resistance operon repressor
pBIC_00143	arsH	719	824	1.142	0.192	0.306139889579977	Arsenic resistance protein ArsH
pBIC_00144		663	716	1.078	0.108	0.510067238252101	hypothetical protein
pBIC_00145	arsD	82	85	1.033	0.047	0.903015005438414	Arsenical resistance operon trans-acting repressor ArsD
pBIC_00146		126	129	1.027	0.038	0.905327301429451	Arsenical pump-driving ATPase
pBIC_00147		45	45	0.997	-0.005	0.991645070383104	Arsenical pump-driving ATPase
pBIC_00148		167	167	1.003	0.005	0.987359040204213	hypothetical protein
pBIC_00149		1017	992	0.974	-0.037	0.856773418097525	Arsenate reductase
pBIC_00150		590	660	1.116	0.158	0.53526100220397	Arsenic efflux pump protein
pBIC_00151		2175	2194	1.008	0.012	0.964394258799201	Arsenical pump-driving ATPas
pBIC_00152	arsD	715	708	0.992	-0.012	0.952639822815343	Arsenical resistance operon trans-acting repressor ArsD
pBIC_00153	arsR	1466	1588	1.084	0.116	0.561709158618035	Arsenical resistance operon repressor
pBIC_00154		535	512	0.959	-0.061	0.814784671930686	hypothetical protein
pBIC_00155	ydeA	1252	1079	0.863	-0.213	0.181645351687784	YdeA protein
pBIC_00156		593	492	0.829	-0.27	0.0710909016630397	DNA binding protein
pBIC_00157		351	338	0.964	-0.053	0.800911379850595	hypothetical protein
pBIC_00158		455	475	1.044	0.062	0.810360625451199	Haemolysin expression modulating protein
pBIC_00159		1261	1428	1.132	0.179	0.159421761772411	hypothetical protein
pBIC_00160		3498	3413	0.976	-0.036	0.810041163598819	hypothetical protein
pBIC_00161		1843	1919	1.04	0.057	0.68963660976571	hypothetical protein
pBIC_00162		4127	4023	0.975	-0.037	0.793562861377635	N-acetyltransferase
pBIC_00163		970	918	0.947	-0.079	0.679176659957177	Transposase
pBIC_00164		117	116	0.988	-0.017	0.955168711314257	hypothetical protein
pBIC_00165		1466	1415	0.966	-0.05	0.823365420028037	Mobile element protein
pBIC_00166		220	169	0.767	-0.383	0.0792887920718775	Mobile element protein
pBIC_00167		1452	1221	0.842	-0.248	0.0899546895833021	Zn-dependent protease
pBIC_00168		3282	2429	0.741	-0.433	0.000196755780598935	diguanylate cyclase
pBIC_00169		1063	840	0.791	-0.338	0.0270661962216076	hypothetical protein
pBIC_00170	clp	29463	22147	0.753	-0.41	0.000216524062741672	ATP-dependent Clp protease ATP-binding subunit ClpA
pBIC_00171	hsp	11647	7775	0.669	-0.58	4.35367336479698E-07	Small HspC2 heat shock protein
pBIC_00172		4274	2662	0.624	-0.68	1.50935924829896E-08	DNA binding protein
pBIC_00173		94	82	0.872	-0.198	0.498505118168547	transposase
pBIC_00174		72	49	0.681	-0.554	0.059133499230827	hypothetical protein
pBIC_00175		19	15	0.814	-0.297	0.622605077525877	Mobile element protein (ISKpn26)
pBIC_00176		379	266	0.704	-0.507	0.00179348086730543	Mobile element protein (ISKpn26)
pBIC_00177		108	75	0.695	-0.525	0.0290457754350927	hypothetical protein
pBIC_00178		29	30	1.06	0.084	0.879606336826023	Mobile element protein
pBIC_00179	cbbR	47	48	1.011	0.016	0.972546957322757	RuBisCO operon transcriptional regulator CbbR
pBIC_00180		102	111	1.081	0.112	0.696590565612303	Phosphonate dehydrogenase (NAD-dependent phosphite dehydrogenase)
pBIC_00181	phnE	108	113	1.055	0.077	0.816703730235359	Phosphonate ABC transporter permease protein phnE
pBIC_00182		51	50	0.995	-0.007	0.987632944876788	Phosphonate ABC transporter phosphate-binding periplasmic component
pBIC_00183	phnC1	54	52	0.967	-0.048	0.924858449322004	Phosphonate ABC transporter ATP-binding protein
pBIC_00184		31	31	1.003	0.005	0.992912156455597	Mobile element protein
pBIC_00185		101	90	0.901	-0.151	0.607916856615344	Mobile element protein (IS26)
pBIC_00186		217	165	0.764	-0.388	0.0401679057979344	TnpA transposase (IS26)
pBIC_00187		345	276	0.802	-0.318	0.0668184075472462	Mobile element protein (partial IS26)
pBIC_00188	∆blaOXA-9	55	59	1.074	0.103	0.819806421597816	Beta-lactamase class D (partial OXA-9)
pBIC_00189	∆blaOXA-9	51	49	0.949	-0.075	0.86711186552514	Beta-lactamase class D (partial OXA-9)
pBIC_00190		1557	1360	0.874	-0.194	0.190412315452545	Mobile element protein (∆Tn3)
pBIC_00191	blaTEM-1	3873	4075	1.052	0.073	0.564574966608917	Beta-lactamase TEM-1
pBIC_00192		132	114	0.87	-0.201	0.521527238450769	Mobile element protein (∆IS26)
pBIC_00193	aph(3')-I	13745	14634	1.064	0.09	0.61712397866481	Aminoglycoside phosphotransferase
Differentially expressed genes are highlighted in grey
