# Supplementary material for: Transcriptional Landscape of a blaKPC-2 Plasmid and Response to Imipenem Exposure in Escherichia coli TOP10
Source: Front Microbiol. 2018 Dec 3;9:2929. doi: 10.3389/fmicb.2018.02929 (PMC6286996; doi:10.3389/fmicb.2018.02929)
Supplement: Table S4 — SoxRS/OxyRS/IscR/Fur-regulated gene expression changes. [file Table_4.xlsx]

## Sheet: Feuil1
Table S4. SoxRS/OxyRS/IscR/Fur-regulated gene expression changes
	Fold-Change	adjusted p-value
soxRS regulon
acnA	1.923	2.37014715896752e-13
acrA	0.975	0.850103598403536
acrB	1.143	0.0367875157301718
fldA	1.045	0.635789504854662
fldB	0.972	0.814784671930686
fpr	0.8	0.00386991325512853
fumC	2.276	8.2675306788707e-10
fur	1.362	0.000266533884257897
inaA	0.899	0.190443930019393
marA	1.104	0.323213637919578
marB	1.368	0.0160750528640005
marR	1.103	0.523445211918361
micF	1.586	0.375990558209601
nfo	1.015	0.912762747906835
nfsA	0.807	0.0355310424635152
nfsB	1.028	0.799033069170363
pgi	0.701	0.00200983258395114
poxB	0.833	0.326493885995762
pqiA	1.401	3.77437024689546e-06
pqiB	1.277	0.00141623699146937
ptsG	0.368	2.60215619363765e-62
rfaZ	1.072	0.538532095104605
ribA	0.933	0.538056828230561
rimK	0.892	0.467549642299867
rob	0.845	0.0286324649627389
sodA	2.129	4.56624663661163e-20
soxS	1.301	0.0173699700092272
tolC	1.048	0.746771439204674
rfaY	1.018	0.883140433332704
ybjC	0.912	0.573018998621765
ybjN	0.573	2.60804316306473e-17
ygiA	1.251	0.250301865585208
ygiB	1.036	0.744314481930566
ygiC	1.095	0.212063141164807
yodA	0.972	0.931614077818848
zwf	0.786	0.0383479672706709
oxyR regulon
flu	1.019	0.947746951387801
fur	1.362	0.000266533884257897
gntK	0.707	0.00358073946091064
gor	0.929	0.492791863643224
grxA	1.833	1.7754601816106e-10
hcp	0.144	2.69201824490649e-29
hcr	0.106	1.3590555646444e-63
hemH	1.048	0.642185425219456
isrC	1.371	0.549094064894345
katG	0.389	5.71947134708362e-20
mntH	1.527	7.95200028026229e-06
nfsA	0.807	0.0355310424635152
oxyR	0.832	0.0623718453836349
oxyS	1.019	0.972812635778635
rimK	0.892	0.467549642299867
sufA	1.199	0.482624628554463
sufB	1.171	0.570276300418661
sufC	1.095	0.802648251823024
sufE	0.938	0.784471372604462
sufS	0.901	0.584479163139603
trxC	2.472	8.7387869847739e-30
ybjC	0.912	0.573018998621765
ybjN	0.573	2.60804316306473e-17
ychF	1.109	0.401958077016348
yhjA	0.504	1.17629739979028e-17
ahpC_1	1.105	0.297216183211264
ahpC_2	1.083	0.55554364942458
ahpF_1	1.262	0.0172033794314685
ahpF_2	1.293	0.00505498238364065
dps	0.719	0.0103327981882304
dsbG_1	1.109	0.482858111193623
dsbG_2	1.063	0.599427690147245
fhuF	4.051	0.000277783901550167
sufD	0.946	0.840388339712196
IscR regulon
yadR	2.311	1.42067139874734e-44
hyaA	0.534	0.0371596648185971
hyaB	0.73	0.336469529747359
hyaC	0.982	0.97013174895203
hyaD	0.685	0.0643728960736655
hyaE	0.832	0.679003128732032
hyaF	0.82	0.42367944135977
iscA	2.745	1.5415763824669e-16
iscR	5.672	1.45809817724738e-94
iscS	4.293	3.22324082776487e-23
iscU	3.428	2.23093130259402e-17
napA	0.108	1.98219866778149e-99
napB	0.058	1.47780076791083e-237
napC	0.111	2.0308675041963e-170
napD	0.105	2.64117640420046e-30
napF	0.147	9.95482218027148e-45
napG	0.126	1.69424310745005e-87
napH	0.08	2.88716693738821e-121
gntY	1.774	1.20458621618026e-13
nrdE	1.529	0.00974658144974752
nrdF	1.363	0.215878860754609
nrdH	1.611	0.168190177126471
nrdI	1.377	0.23458751633241
yfjN	0.765	0.00059294852777428
yfjO	1.089	0.40621380279782
sufA	1.199	0.482624628554463
sufB	1.171	0.570276300418661
sufC	1.095	0.802648251823024
sufD	0.946	0.840388339712196
sufE	0.938	0.784471372604462
sufS	0.901	0.584479163139603
ydiU	1.621	3.90769758939443e-08
Fur regulon
amtB	0.79	0.0875706541301658
aspC	1.027	0.914621150675203
cirA	1.502	0.000984870961441982
crl	2.164	9.13368726821017e-26
cyoA	6.919	2.85188414439652e-47
cyoB	4.508	4.24295934922711e-26
cyoC	3.015	5.73421569762839e-20
cyoD	2.365	1.18196189562083e-12
cyoE	2.198	2.03102929638861e-12
entA_1	0.521	9.27059407821997e-08
entA_2	0.508	3.69369667267816e-06
entB_1	0.682	0.1170216030697
entB_2	0.509	0.00137551715063697
entC_1	3.359	0.00826764798239455
entC_2	2.974	0.0240289202827442
entD_1	1.075	0.794874394348791
entD_2	0.997	0.992912156455597
entE_1	1.301	0.659984173718476
entE_2	1.393	0.593895855638276
entF_1	0.772	0.0812081489723043
entF_2	0.802	0.117671503531687
entS_1	3.266	0.000262659507277718
entS_2	3.222	0.000155414310881084
exbB	1.246	0.196677084402063
exbD	1.136	0.458319325098602
fecA	1.967	2.77619601327442e-05
fecB	1.325	0.0453459420144175
fecC	1.25	0.0730549034112472
fecD	1.065	0.595546730128411
fecE	0.883	0.315019711618726
fecI	2.905	1.62316664389015e-09
fecR	2.534	2.64348223088773e-09
feoA	0.543	0.13454898253592
feoB	0.403	6.96402999867568e-12
feoC/yhgG	0.399	1.13949965555013e-23
fepA_1	1.308	0.573580074313189
fepA_2	1.317	0.545310478430801
fepB_1	2.311	8.46773894324707e-07
fepB_2	2.353	2.55993448136677e-06
fepC_1	2.315	0.000630998320376158
fepC_2	2.035	0.000456416875326435
fepD_1	4.46	1.17859324486429e-12
fepD_2	4.342	1.17633778460855e-12
fepE_1	1.724	0.0901629968957996
fepE_2	1.037	0.934508648634463
fepG_1	2.637	2.54344079926396e-09
fepG_2	2.985	2.90269890328459e-10
fes_1	3.102	0.016376034969796
fes_2	3.184	0.00893110409401018
fhuA	1.639	0.136927006545451
fhuB	0.523	3.34476451977639e-06
fhuC	1.131	0.521827854617426
fhuD	0.984	0.955168711314257
fhuE	1.255	0.375976785037672
fhuF	4.051	0.000277783901550167
fiu	3.769	0.00367874642037799
flhD	0.176	7.31379474006388e-79
fnr	2.386	1.09513019947523e-46
fumB	0.124	1.64109122706973e-70
fumC	2.276	8.2675306788707e-10
fur	1.362	0.000266533884257897
garK	0.879	0.263119391285871
garL	0.772	0.331357136169153
garP	0.692	0.160699197472406
garR	0.839	0.36103864750679
gdhA	1.065	0.607493696828376
glnD	1.099	0.478607351018308
glnK	0.9	0.826735952394024
gltB	1.321	0.016376034969796
gltD	1.459	6.76508428643939e-11
gltF	1.049	0.682424557192891
gnd	0.87	0.230154896861796
gpmA	1.117	0.331554674552714
grcA	0.232	5.0035832976812e-55
gspC	1.46	0.0329655514010848
gspD	1.231	0.0830358762378109
gspF	1.137	0.625725529162169
gspG	1.578	0.121414096559112
gspH	1.237	0.448220070415848
gspI	0.973	0.955168711314257
gspJ	1.208	0.582091027928781
gspK	1.012	0.971390524076085
gspL	0.82	0.298979852382024
gspM	1.323	0.262153648748849
gspO	1.183	0.489135950647579
hmp	0.91	0.580555923984739
katE	0.829	0.426455099824587
katG	0.389	5.71947134708362e-20
lpd	1.695	6.06138435312459e-06
metH	1.007	0.968871200922107
metJ	1.024	0.879606336826023
mntH	1.527	7.95200028026229e-06
mntP/yebN	0.352	3.36227443176072e-10
nac	0.658	0.0151834277888807
ndh	2.04	1.45485585389397e-05
nohA	0.952	0.924571346063198
nrdE	1.529	0.00974658144974752
nrdF	1.363	0.215878860754609
nrdH	0.089	9.49417125105468e-97
nrdI	1.377	0.23458751633241
ompF	0.906	0.216958112098853
oppA	1.025	0.906732877795097
oppB	0.784	0.236565827601953
oppC	1.076	0.67814048566815
oppD	1.244	0.0905415834283347
oppF	1.201	0.0499688682458561
pyrC	0.915	0.609525706956714
rnpB	1.155	0.40621380279782
rpoS	1.216	0.0783149536744389
rsgA	1.033	0.682424557192891
ryhB	1.427	0.10226725558631
sdhA	3.125	2.39175265923295e-61
sdhB	2.388	3.41688943249375e-39
sdhC	3.464	2.43996685540005e-26
sdhD	3.532	4.21197656658903e-22
sodA	2.129	4.56624663661163e-20
soxR	0.783	0.033165972159772
soxS	1.301	0.0173699700092272
stfQ	0.68	0.327606344457358
sucA	1.297	0.0798755799964072
sucB	1.041	0.846841141582922
sucC	1.106	0.583370927783787
sucD	1.081	0.496710276295325
sufA	1.199	0.482624628554463
sufB	1.171	0.570276300418661
sufC	1.095	0.802648251823024
sufD	0.946	0.840388339712196
sufE	0.938	0.784471372604462
sufS	0.901	0.584479163139603
tfaQ	1.105	0.866230363397054
tonB	1.982	8.61051911498584e-05
ybdZ_1	2.742	0.0265847694361798
ybdZ_2	1.925	0.117622036152674
ygaC	2.01	4.76927920317731e-15
yhhY	0.703	0.000649757228030353
yjjZ	1.157	0.691868499996787
yodA	1.441	0.000289036072119298
yohM	1.248	0.124408874514225
yohN	1.6	5.7182028827367e-06
yqjH	1.441	0.000289036072119298
zwf	0.786	0.0383479672706709
