# Supplementary material for: Transcriptional Landscape of a blaKPC-2 Plasmid and Response to Imipenem Exposure in Escherichia coli TOP10
Source: Front Microbiol. 2018 Dec 3;9:2929. doi: 10.3389/fmicb.2018.02929 (PMC6286996; doi:10.3389/fmicb.2018.02929)
Supplement: Table S5 — Differentially expressed regulatory RNAs. [file Table_5.XLSX]

## Sheet: Feuil1
Table S5. Differentially expressed regulatory RNAs
regulatory RNA	Normalized counts (without imipenem)	Normalized counts (with imipenem)	Fold-Change	adjusted p-value	Known targets	Function of the target
isrB	75	806	10.334	4.26348849054128E-80	None
rybA	526	1873	3.524	4.14449507116539E-39	aroF	aromatic amino acid biosynthesis
					aroL	aromatic amino acid biosynthesis
					Cus operon	copper resistance
ryeE/cyaR	364	704	1.927	1.33613500358142E-12	ompX	outer membrane protein
					yqaE	unknown function
					nadE	NAD+ synthase
					luxS	S-ribosylhomocysteinase
rygA/omrA	276	526	1.884	0.0000634472567923609	ompT	outer membrane protein
					cirA	porin TonB dependent
					fecA	ferric citrate uptake receptor
					fepA	outer membrane protein that binds and transports ferric enterobactin
					ompR	DNA-binding response regulator in two-component regulatory system with Envz
					csgD	transcriptional regulator that regulates a number of genes involved in the Curli assembly
					flhDC	DNA-binding transcriptional dual regulator
rttR	50	85	1.669	0.00974434518075218	None
ryeA	915	1543	1.662	0.00930304693117791	None
rybB	82	127	1.546	0.0237775275182851	ompC	outer membrane protein
					ompW	outer membrane protein
rdlA	210	307	1.463	0.00103037921823662	None
rygD/sibC	348	482	1.384	0.0104966897215546	ibsD
sraB	359	495	1.375	0.00616568002307498	None
rygC	330	431	1.304	0.0340001431761317	None
rydB	241	151	0.631	0.000443600914872434	None
csrC	64716	30498	0.475	2.69426795018498E-13	csrA	carbon storage regulator
csrB	153219	88067	0.58	0.0000526621971275707	csrA	carbon storage regulator
