# Supplementary material for: Transcriptional Landscape of a blaKPC-2 Plasmid and Response to Imipenem Exposure in Escherichia coli TOP10
Source: Front Microbiol. 2018 Dec 3;9:2929. doi: 10.3389/fmicb.2018.02929 (PMC6286996; doi:10.3389/fmicb.2018.02929)
Supplement: Table S6 — Primers used for RT-PCR. [file Table_6.xlsx]

## Sheet: Feuil1
Table S6. Primers used for RT-PCR
efeU-for	GGTGATCCTTACCTGGATGG
efeU-rev	CCCGACATCTTGTTGAAATGC
pdhR-for	GGCGATTCAACGTCTCGAAG
pdhR-rev	TGCGTTCCTTGTCTTCATCG
iscU-for	TTCCTTTGACAACAACGACG
iscU-rev	CGCTTCGTCGAGAGACTTCC
sodA-for	CCACCACACCAAACACCATC
sodA-rev	GCCGAAGTCACGTTCGATAG
ompW-for	AGGTGCTGGTGGTACGTTAG
ompW-rev	AGTGTTGGTGGCAGATGATG
frdD-for	GTGATGCGCTGAGCTACGAG
frdD-rev	ACACCAATCAGCGTGACAAC
ynfE-for	ATGAAGCCCTGGATACTATCG
ynfE-rev	GCCATCATTACTGCCGTAGG
fumB-for	CAGGTTGCGGCTATTCTTCACG
fumB-rev	GGTGTTATAGACGCCTTTCGAC
idnT-for	ATCGCCACTACGCTGATTGC
idnT-rev	AACAGTGGGTTACAGAGAGC
yiaJ-for	GTACCGTCCATCGCTTATTGC
yiaJ-rev	CGCGGCTGGAGAAGTTAATG
rpoB-for	CGAACATCGGTCTGATCAA
rpoB-rev	TTCGTCAGTTACAACACCG
